# Supplementary material for: Poly[[{μ2-3-[(1H-benzimidazol-1-yl)meth­yl]benzoato}cadmium(II)] 0.1-hydrate]
Source: Acta Crystallogr Sect E Struct Rep Online. 2010 Apr 17;66(Pt 5):m530. doi: 10.1107/S1600536810013292 (PMC2979141; doi:10.1107/S1600536810013292)
Supplement: Supplementary file 1 [file e-66-0m530-sup1.cif]

##############################################################################
###                                                                        ###
###        Electronic paper (Acta Crystallographica Section E)             ###
###                                                                        ###
##############################################################################
#                                                                            #
# This CIF contains the data in a paper accepted for publication in Acta     #
# Crystallographica Section E. It conforms to the requirements of Notes      #
# for Authors for Section E, and has been peer reviewed under the auspices   #
# of the IUCr Commission on Journals.                                        #
#                                                                            #
# Full details of the Crystallographic Information File format               #
# are given in the paper "The Crystallographic Information File (CIF):       #
# a New Standard Archive File for Crystallography" by S. R. Hall, F. H.      #
# Allen and I. D. Brown [Acta Cryst. (1991), A47, 655-685].                  #
#                                                                            #
# The current version of the core CIF dictionary is obtainable from          #
# ftp://ftp.iucr.org/pub/cif_core.dic. The current version number is 2.4.    #
#                                                                            #
# Software is freely available for graphical display of the structure(s) in  #
# this CIF.  For information consult the CIF home page http://www.iucr.org/  #
# cif/home.html                                                              #
#                                                                            #
# This file may be used for bona fide research purposes within the           #
# scientific community so long as proper attribution is given to the journal # 
# article from which it was obtained.                                        #
#                                                                            #
##############################################################################
                                             
data_global
_journal_date_recd_electronic     2010-03-25
_journal_date_accepted     2010-04-10
_journal_name_full     'Acta Crystallographica, Section E'
_journal_year     2010
_journal_volume     66
_journal_issue      5
_journal_page_first     m530
_journal_page_last     m530
_journal_paper_category     QM
_journal_coeditor_code     XU2743
_publ_contact_author
;
  Xiang-Wen Wu
  College of Chemistry, Chemical
  Engineering and Materials Science,
  Shandong Normal University
  Jinan 250014
  People's Republic of China
;
_publ_contact_author_email     xwwu@sdnu.edu.cn
_publ_contact_author_fax     '086 0531 86180538'
_publ_contact_author_phone     '086 0531 86180538'
_publ_section_title
;
Poly[[{\m~2~-3-[(1<i>H</i>-benzimidazol-1-yl)methyl]benzoato}cadmium(II)]
0.10-hydrate]
;
loop_
    _publ_author_name
    _publ_author_address
    'Li Duan'
; College of Chemistry
  Chemical Engineering and Materials Science
  Shandong Normal University
  Jinan 250014
  People's Republic of China
;
    'Xiang-Wen Wu'
; State Key Laboratory of Crystal Materials
  Shandong University
  Jinan 250100
  People's Republic of China
;
    'Jian-Ping Ma'
; College of Chemistry
  Chemical Engineering and Materials Science
  Shandong Normal University
  Jinan 250014
  People's Republic of China
;
data_I
_chemical_name_systematic
;
Poly[[{\m~2~-3-[(1<i>H</i>-benzimidazol-1-yl)methyl]benzoato}cadmium(II)]
0.10-hydrate]
;
_chemical_name_common     ?
_chemical_formula_moiety     'C30 H22 Cd N4 O4, 0.1(H2 O)'
_chemical_formula_sum     'C30 H22.2 Cd N4 O4.1'
_chemical_formula_iupac     '[Cd (C15 H11 N2 O2)2], 0.1H2 O'
_chemical_formula_weight     616.72
_chemical_melting_point     ?
_symmetry_cell_setting     Monoclinic
_symmetry_space_group_name_H-M     'P 21/c'
_symmetry_space_group_name_Hall     '-P 2ybc'
loop_
    _symmetry_equiv_pos_as_xyz
    'x, y, z'
    '-x, y+1/2, -z+1/2'
    '-x, -y, -z'
    'x, -y-1/2, z-1/2'
_cell_length_a     12.7770(18)
_cell_length_b     10.8304(15)
_cell_length_c     18.522(3)
_cell_angle_alpha     90.00
_cell_angle_beta     95.007(2)
_cell_angle_gamma     90.00
_cell_volume     2553.4(6)
_cell_formula_units_Z     4
_cell_measurement_reflns_used     7057
_cell_measurement_theta_min     2.207
_cell_measurement_theta_max     28.210
_cell_measurement_temperature     298(2)
_exptl_crystal_description     block
_exptl_crystal_colour     colourless
_exptl_crystal_size_max     0.51
_exptl_crystal_size_mid     0.30
_exptl_crystal_size_min     0.24
_exptl_crystal_density_diffrn     1.604
_exptl_crystal_density_meas     ?
_exptl_crystal_density_method     'not measured'
_exptl_crystal_F_000     1244
_exptl_absorpt_coefficient_mu     0.901
_exptl_absorpt_correction_type     multi-scan
_exptl_absorpt_process_details     '(SADABS; Sheldrick, 1996)'
_exptl_absorpt_correction_T_min     0.656
_exptl_absorpt_correction_T_max     0.813
_exptl_special_details
;
;
_diffrn_ambient_temperature     298(2)
_diffrn_radiation_type     MoK\a
_diffrn_radiation_wavelength     0.71073
_diffrn_radiation_source     'fine-focus sealed tube'
_diffrn_radiation_monochromator     graphite
_diffrn_measurement_device_type     'Bruker SMART CCD area-detector'
_diffrn_measurement_method     '\f and \w scans'
_diffrn_detector_area_resol_mean     ?
_diffrn_reflns_number     13062
_diffrn_reflns_av_R_equivalents     0.0245
_diffrn_reflns_av_sigmaI/netI     0.0270
_diffrn_reflns_theta_min     2.18
_diffrn_reflns_theta_max     25.50
_diffrn_reflns_theta_full     25.50
_diffrn_measured_fraction_theta_max     0.999
_diffrn_measured_fraction_theta_full     0.999
_diffrn_reflns_limit_h_min     -15
_diffrn_reflns_limit_h_max     12
_diffrn_reflns_limit_k_min     -13
_diffrn_reflns_limit_k_max     13
_diffrn_reflns_limit_l_min     -22
_diffrn_reflns_limit_l_max     18
_diffrn_standards_number     0
_diffrn_standards_interval_count     ?
_diffrn_standards_interval_time     ?
_diffrn_standards_decay_%     ?
_refine_special_details
;
Refinement of <i>F</i>^2^ against ALL reflections. The weighted <i>R</i>-factor
wR and goodness of fit <i>S</i> are based on <i>F</i>^2^, conventional
<i>R</i>-factors <i>R</i> are based on <i>F</i>, with <i>F</i> set to zero for
negative <i>F</i>^2^. The threshold expression of <i>F</i>^2^ >
\s(<i>F</i>^2^) is used only for calculating <i>R</i>-factors(gt) etc. and is
not relevant to the choice of reflections for refinement. <i>R</i>-factors
based on <i>F</i>^2^ are statistically about twice as large as those based on
<i>F</i>, and <i>R</i>- factors based on ALL data will be even larger.
;
_reflns_number_total     4754
_reflns_number_gt     4031
_reflns_threshold_expression     I>2sigma(I)
_refine_ls_structure_factor_coef     Fsqd
_refine_ls_matrix_type     full
_refine_ls_R_factor_all     0.0336
_refine_ls_R_factor_gt     0.0275
_refine_ls_wR_factor_gt     0.0707
_refine_ls_wR_factor_ref     0.0749
_refine_ls_goodness_of_fit_ref     1.027
_refine_ls_restrained_S_all     1.031
_refine_ls_number_reflns     4754
_refine_ls_number_parameters     370
_refine_ls_number_restraints     7
_refine_ls_hydrogen_treatment     constr
_refine_ls_weighting_scheme     calc
_refine_ls_weighting_details
         'calc w=1/[\s^2^(Fo^2^)+(0.0389P)^2^+0.9163P] where P=(Fo^2^+2Fc^2^)/3'
_atom_sites_solution_hydrogens     geom
_atom_sites_solution_primary     direct
_atom_sites_solution_secondary     difmap
_refine_ls_shift/su_max     0.002
_refine_ls_shift/su_mean     0.000
_refine_diff_density_max     0.630
_refine_diff_density_min     -0.371
_refine_ls_extinction_method     none
_refine_ls_extinction_coef     ?
loop_
    _atom_type_symbol
    _atom_type_description
    _atom_type_scat_dispersion_real
    _atom_type_scat_dispersion_imag
    _atom_type_scat_source
    'C' 'C' 0.0033 0.0016
                         'International Tables Vol C Tables 4.2.6.8 and 6.1.1.4'
    'H' 'H' 0.0000 0.0000
                         'International Tables Vol C Tables 4.2.6.8 and 6.1.1.4'
    'N' 'N' 0.0061 0.0033
                         'International Tables Vol C Tables 4.2.6.8 and 6.1.1.4'
    'O' 'O' 0.0106 0.0060
                         'International Tables Vol C Tables 4.2.6.8 and 6.1.1.4'
    'Cd' 'Cd' -0.8075 1.2024
                         'International Tables Vol C Tables 4.2.6.8 and 6.1.1.4'
_computing_data_collection     'SMART (Bruker, 2000)'
_computing_cell_refinement     'SAINT (Bruker, 2000)'
_computing_data_reduction     'SAINT (Bruker, 2000)'
_computing_structure_solution     'SHELXTL (Sheldrick, 2008)'
_computing_structure_refinement     'SHELXTL (Sheldrick, 2008)'
_computing_molecular_graphics     'SHELXTL (Sheldrick, 2008)'
_computing_publication_material     'SHELXTL (Sheldrick, 2008)'
loop_
    _atom_site_type_symbol
    _atom_site_label
    _atom_site_fract_x
    _atom_site_fract_y
    _atom_site_fract_z
    _atom_site_U_iso_or_equiv
    _atom_site_adp_type
    _atom_site_calc_flag
    _atom_site_refinement_flags
    _atom_site_occupancy
    _atom_site_disorder_assembly
    _atom_site_disorder_group
    C C1 0.83100(17) 0.53070(18) -0.16646(13) 0.0324(5) Uani d . 1 . .
    C C2 0.86797(18) 0.41005(19) -0.19581(12) 0.0346(5) Uani d . 1 . .
    C C3 0.8300(2) 0.3700(2) -0.26403(13) 0.0435(6) Uani d . 1 . .
    H H3 0.7817 0.4180 -0.2921 0.052 Uiso calc R 1 . .
    C C4 0.8635(3) 0.2588(2) -0.29070(15) 0.0490(7) Uani d . 1 . .
    H H4 0.8373 0.2319 -0.3364 0.059 Uiso calc R 1 . .
    C C5 0.9362(2) 0.1874(2) -0.24938(14) 0.0454(6) Uani d . 1 . .
    H H5 0.9596 0.1136 -0.2679 0.055 Uiso calc R 1 . .
    C C6 0.9740(2) 0.2256(2) -0.18067(14) 0.0377(5) Uani d . 1 . .
    C C7 0.93982(18) 0.33745(19) -0.15452(12) 0.0348(5) Uani d . 1 . .
    H H7 0.9655 0.3641 -0.1086 0.042 Uiso calc R 1 . .
    C C8 1.0543(2) 0.1491(2) -0.13545(15) 0.0452(6) Uani d . 1 . .
    H H8A 1.1135 0.1331 -0.1635 0.054 Uiso calc R 1 . .
    H H8B 1.0799 0.1964 -0.0930 0.054 Uiso calc R 1 . .
    C C9 0.91692(18) -0.0199(2) -0.12756(13) 0.0389(5) Uani d . 1 . .
    H H9 0.8618 0.0210 -0.1536 0.047 Uiso calc R 1 . .
    C C10 1.00732(18) -0.1589(2) -0.06694(12) 0.0360(5) Uani d . 1 . .
    C C11 1.0459(2) -0.2654(2) -0.03163(14) 0.0426(6) Uani d . 1 . .
    H H11 1.0041 -0.3352 -0.0285 0.051 Uiso calc R 1 . .
    C C12 1.1482(2) -0.2631(2) -0.00163(15) 0.0484(7) Uani d . 1 . .
    H H12 1.1758 -0.3327 0.0225 0.058 Uiso calc R 1 . .
    C C13 1.2117(2) -0.1596(3) -0.00641(14) 0.0531(7) Uani d . 1 . .
    H H13 1.2804 -0.1619 0.0147 0.064 Uiso calc R 1 . .
    C C14 1.1756(2) -0.0534(2) -0.04155(13) 0.0457(6) Uani d . 1 . .
    H H14 1.2179 0.0158 -0.0448 0.055 Uiso calc R 1 . .
    C C15 1.07229(18) -0.0563(2) -0.07173(12) 0.0363(5) Uani d . 1 . .
    C C16 0.6286(2) 0.73215(19) -0.00888(14) 0.0364(5) Uani d . 1 . .
    C C17 0.5579(2) 0.7302(2) 0.05285(15) 0.0410(6) Uani d . 1 . .
    C C18 0.4722(2) 0.6511(2) 0.05053(14) 0.0466(6) Uani d . 1 . .
    H H18 0.4578 0.5994 0.0108 0.056 Uiso calc R 1 . .
    C C19 0.4086(2) 0.6485(3) 0.10666(16) 0.0529(7) Uani d . 1 . .
    H H19 0.3518 0.5945 0.1050 0.063 Uiso calc R 1 . .
    C C20 0.4286(2) 0.7260(3) 0.16554(17) 0.0509(7) Uani d . 1 . .
    H H20 0.3849 0.7244 0.2031 0.061 Uiso calc R 1 . .
    C C21 0.51359(19) 0.8060(2) 0.16893(13) 0.0432(6) Uani d . 1 . .
    C C22 0.57828(19) 0.8061(2) 0.11322(13) 0.0424(6) Uani d . 1 . .
    H H22 0.6366 0.8577 0.1159 0.051 Uiso calc R 1 . .
    C C23 0.5332(2) 0.8948(3) 0.23165(14) 0.0527(7) Uani d . 1 . .
    H H23A 0.5402 0.8491 0.2769 0.063 Uiso calc R 1 . .
    H H23B 0.5983 0.9392 0.2272 0.063 Uiso calc R 1 . .
    C C24 0.4122(2) 1.0601(2) 0.17843(14) 0.0486(6) Uani d . 1 . .
    H H24 0.4465 1.0692 0.1365 0.058 Uiso calc R 1 . .
    C C25 0.30136(18) 1.0798(2) 0.25785(13) 0.0392(5) Uani d . 1 . .
    C C26 0.2184(2) 1.1123(2) 0.29766(14) 0.0484(6) Uani d . 1 . .
    H H26 0.1676 1.1688 0.2800 0.058 Uiso calc R 1 . .
    C C27 0.2144(2) 1.0575(3) 0.36398(15) 0.0555(7) Uani d . 1 . .
    H H27 0.1595 1.0771 0.3918 0.067 Uiso calc R 1 . .
    C C28 0.2903(2) 0.9734(3) 0.39098(15) 0.0547(7) Uani d . 1 . .
    H H28 0.2853 0.9395 0.4367 0.066 Uiso calc R 1 . .
    C C29 0.3723(2) 0.9388(2) 0.35230(14) 0.0471(6) Uani d . 1 . .
    H H29 0.4227 0.8821 0.3702 0.056 Uiso calc R 1 . .
    C C30 0.37558(18) 0.9936(2) 0.28477(12) 0.0379(5) Uani d . 1 . .
    Cd Cd1 0.763197(14) 0.744630(14) -0.112674(10) 0.03670(8) Uani d U 1 . .
    N N1 0.90940(15) -0.13374(17) -0.10222(10) 0.0377(4) Uani d . 1 . .
    N N2 1.01240(15) 0.03038(16) -0.11170(10) 0.0366(4) Uani d . 1 . .
    N N3 0.44586(16) 0.98322(19) 0.23252(11) 0.0432(5) Uani d . 1 . .
    N N4 0.32673(16) 1.12095(18) 0.19014(11) 0.0452(5) Uani d . 1 . .
    O O1 0.84916(15) 0.55239(15) -0.10022(10) 0.0514(4) Uani d . 1 . .
    O O2 0.78223(15) 0.60416(16) -0.20854(10) 0.0521(4) Uani d U 1 . .
    O O3 0.60131(16) 0.6789(2) -0.06556(11) 0.0643(5) Uani d . 1 . .
    O O4 0.71415(17) 0.7877(2) 0.00157(11) 0.0640(6) Uani d . 1 . .
    O O1W 0.593(5) 0.141(6) 0.104(3) 0.116(19) Uani d PU 0.05 A 1
    H H1O1 0.6060 0.1156 0.0620 0.174 Uiso d PR 0.05 A 1
    H H2O1 0.6303 0.2043 0.1160 0.174 Uiso d PR 0.05 A 1
    O O2W 0.540(8) 0.031(8) 0.020(3) 0.19(5) Uani d P 0.05 . 2
    H H1O2 0.5317 0.0676 -0.0208 0.283 Uiso d PR 0.05 . 2
    H H2O2 0.5297 -0.0465 0.0190 0.283 Uiso d PR 0.05 . 2
loop_
    _atom_site_aniso_label
    _atom_site_aniso_U_11
    _atom_site_aniso_U_22
    _atom_site_aniso_U_33
    _atom_site_aniso_U_12
    _atom_site_aniso_U_13
    _atom_site_aniso_U_23
    C1 0.0276(11) 0.0245(11) 0.0458(13) -0.0005(9) 0.0073(9) 0.0016(10)
    C2 0.0350(12) 0.0288(11) 0.0412(12) -0.0022(9) 0.0100(10) 0.0029(9)
    C3 0.0504(15) 0.0370(12) 0.0432(14) 0.0018(11) 0.0044(11) 0.0055(10)
    C4 0.067(2) 0.0428(15) 0.0380(14) -0.0062(12) 0.0084(13) -0.0037(10)
    C5 0.0568(16) 0.0309(12) 0.0505(15) 0.0000(11) 0.0158(12) -0.0062(11)
    C6 0.0386(13) 0.0256(11) 0.0503(15) -0.0008(10) 0.0129(11) 0.0036(10)
    C7 0.0372(12) 0.0294(11) 0.0385(12) -0.0044(9) 0.0083(10) 0.0007(9)
    C8 0.0419(14) 0.0282(11) 0.0662(17) -0.0012(10) 0.0090(12) 0.0062(11)
    C9 0.0350(12) 0.0326(12) 0.0493(14) 0.0032(10) 0.0046(10) 0.0035(10)
    C10 0.0404(13) 0.0336(11) 0.0351(12) 0.0027(10) 0.0094(10) -0.0003(9)
    C11 0.0510(16) 0.0365(13) 0.0414(14) 0.0029(11) 0.0095(12) 0.0054(10)
    C12 0.0550(17) 0.0471(15) 0.0434(15) 0.0145(12) 0.0051(12) 0.0107(11)
    C13 0.0462(15) 0.0593(17) 0.0524(16) 0.0098(13) -0.0042(12) 0.0031(13)
    C14 0.0447(14) 0.0426(13) 0.0497(14) -0.0023(11) 0.0042(11) -0.0030(11)
    C15 0.0412(13) 0.0304(11) 0.0378(12) 0.0042(10) 0.0061(10) -0.0023(9)
    C16 0.0384(13) 0.0269(11) 0.0452(14) -0.0031(9) 0.0112(11) -0.0023(10)
    C17 0.0385(14) 0.0345(12) 0.0509(15) 0.0034(10) 0.0084(11) 0.0027(10)
    C18 0.0459(15) 0.0400(13) 0.0541(15) -0.0020(11) 0.0059(12) -0.0005(11)
    C19 0.0378(14) 0.0499(15) 0.0721(19) -0.0043(12) 0.0115(13) 0.0071(14)
    C20 0.0416(15) 0.0574(16) 0.0559(17) 0.0085(13) 0.0164(13) 0.0101(13)
    C21 0.0366(13) 0.0459(14) 0.0474(14) 0.0140(11) 0.0049(11) 0.0039(12)
    C22 0.0368(13) 0.0391(13) 0.0517(15) 0.0029(11) 0.0059(11) -0.0013(11)
    C23 0.0418(15) 0.0668(18) 0.0492(15) 0.0196(13) 0.0020(11) -0.0045(13)
    C24 0.0482(15) 0.0547(15) 0.0440(14) 0.0086(13) 0.0100(11) 0.0013(12)
    C25 0.0355(12) 0.0361(12) 0.0461(13) 0.0013(10) 0.0033(10) -0.0067(10)
    C26 0.0395(14) 0.0475(14) 0.0584(16) 0.0066(12) 0.0058(12) -0.0059(12)
    C27 0.0398(14) 0.0694(18) 0.0588(17) 0.0026(14) 0.0134(12) -0.0082(14)
    C28 0.0491(16) 0.0676(19) 0.0482(15) -0.0075(14) 0.0084(12) 0.0032(13)
    C29 0.0426(14) 0.0488(14) 0.0492(15) 0.0010(12) 0.0001(11) 0.0005(12)
    C30 0.0337(12) 0.0384(12) 0.0413(13) 0.0008(10) 0.0016(10) -0.0059(10)
    Cd1 0.03766(12) 0.02956(11) 0.04360(12) 0.00121(7) 0.00763(8) -0.00008(7)
    N1 0.0387(11) 0.0303(10) 0.0445(11) -0.0010(8) 0.0060(8) 0.0040(8)
    N2 0.0372(11) 0.0261(9) 0.0472(11) 0.0011(8) 0.0074(8) 0.0017(8)
    N3 0.0388(11) 0.0478(12) 0.0430(11) 0.0139(9) 0.0037(9) -0.0014(9)
    N4 0.0440(12) 0.0424(11) 0.0493(12) 0.0095(10) 0.0047(9) 0.0013(9)
    O1 0.0683(13) 0.0342(9) 0.0515(11) 0.0076(9) 0.0046(9) -0.0052(8)
    O2 0.0575(11) 0.0395(9) 0.0585(11) 0.0113(9) 0.0012(9) -0.0032(8)
    O3 0.0602(13) 0.0797(14) 0.0554(12) -0.0188(11) 0.0183(10) -0.0185(11)
    O4 0.0643(14) 0.0727(12) 0.0587(13) -0.0255(11) 0.0259(10) -0.0174(11)
    O1W 0.11(2) 0.11(2) 0.12(2) -0.003(10) 0.007(10) 0.002(10)
    O2W 0.30(13) 0.18(8) 0.08(6) 0.15(9) -0.04(5) 0.03(5)
_geom_special_details
;
All esds (except the esd in the dihedral angle between two l.s. planes) are
estimated using the full covariance matrix. The cell esds are taken into
account individually in the estimation of esds in distances, angles and
torsion angles; correlations between esds in cell parameters are only used
when they are defined by crystal symmetry. An approximate (isotropic)
treatment of cell esds is used for estimating esds involving l.s. planes.
;
loop_
    _geom_bond_atom_site_label_1
    _geom_bond_atom_site_label_2
    _geom_bond_site_symmetry_2
    _geom_bond_distance
    _geom_bond_publ_flag
    Cd1 O1 . 2.3559(17) y
    Cd1 O2 . 2.3669(17) y
    Cd1 O3 . 2.4209(19) y
    Cd1 O4 . 2.3063(19) y
    Cd1 N1 1_565 2.2801(19) y
    Cd1 N4 3_675 2.283(2) y
    C1 O2 . 1.243(3) ?
    C1 O1 . 1.251(3) ?
    C1 C2 . 1.507(3) ?
    C2 C3 . 1.383(3) ?
    C2 C7 . 1.387(3) ?
    C3 C4 . 1.384(3) ?
    C3 H3 . 0.9300 ?
    C4 C5 . 1.386(4) ?
    C4 H4 . 0.9300 ?
    C5 C6 . 1.385(4) ?
    C5 H5 . 0.9300 ?
    C6 C7 . 1.390(3) ?
    C6 C8 . 1.513(4) ?
    C7 H7 . 0.9300 ?
    C8 N2 . 1.475(3) ?
    C8 H8A . 0.9700 ?
    C8 H8B . 0.9700 ?
    C9 N1 . 1.326(3) ?
    C9 N2 . 1.345(3) ?
    C9 H9 . 0.9300 ?
    C10 N1 . 1.387(3) ?
    C10 C15 . 1.395(3) ?
    C10 C11 . 1.395(3) ?
    C11 C12 . 1.376(4) ?
    C11 H11 . 0.9300 ?
    C12 C13 . 1.391(4) ?
    C12 H12 . 0.9300 ?
    C13 C14 . 1.380(4) ?
    C13 H13 . 0.9300 ?
    C14 C15 . 1.388(3) ?
    C14 H14 . 0.9300 ?
    C15 N2 . 1.384(3) ?
    C16 O3 . 1.221(3) ?
    C16 O4 . 1.248(3) ?
    C16 C17 . 1.518(3) ?
    C17 C18 . 1.388(3) ?
    C17 C22 . 1.394(4) ?
    C18 C19 . 1.375(4) ?
    C18 H18 . 0.9300 ?
    C19 C20 . 1.382(4) ?
    C19 H19 . 0.9300 ?
    C20 C21 . 1.386(4) ?
    C20 H20 . 0.9300 ?
    C21 C22 . 1.377(3) ?
    C21 C23 . 1.512(4) ?
    C22 H22 . 0.9300 ?
    C23 N3 . 1.472(3) ?
    C23 H23A . 0.9700 ?
    C23 H23B . 0.9700 ?
    C24 N4 . 1.310(3) ?
    C24 N3 . 1.344(3) ?
    C24 H24 . 0.9300 ?
    C25 C26 . 1.389(3) ?
    C25 C30 . 1.392(3) ?
    C25 N4 . 1.395(3) ?
    C26 C27 . 1.369(4) ?
    C26 H26 . 0.9300 ?
    C27 C28 . 1.392(4) ?
    C27 H27 . 0.9300 ?
    C28 C29 . 1.372(4) ?
    C28 H28 . 0.9300 ?
    C29 C30 . 1.389(3) ?
    C29 H29 . 0.9300 ?
    C30 N3 . 1.381(3) ?
    O1W H1O1 . 0.8500 ?
    O1W H2O1 . 0.8501 ?
    O2W H1O2 . 0.8499 ?
    O2W H2O2 . 0.8500 ?
loop_
    _geom_angle_atom_site_label_1
    _geom_angle_atom_site_label_2
    _geom_angle_atom_site_label_3
    _geom_angle_site_symmetry_1
    _geom_angle_site_symmetry_3
    _geom_angle
    _geom_angle_publ_flag
    O2 C1 O1 . . 122.3(2) ?
    O2 C1 C2 . . 119.0(2) ?
    O1 C1 C2 . . 118.7(2) ?
    C3 C2 C7 . . 119.2(2) ?
    C3 C2 C1 . . 120.4(2) ?
    C7 C2 C1 . . 120.4(2) ?
    C2 C3 C4 . . 120.3(2) ?
    C2 C3 H3 . . 119.9 ?
    C4 C3 H3 . . 119.9 ?
    C3 C4 C5 . . 120.1(3) ?
    C3 C4 H4 . . 119.9 ?
    C5 C4 H4 . . 119.9 ?
    C6 C5 C4 . . 120.3(2) ?
    C6 C5 H5 . . 119.8 ?
    C4 C5 H5 . . 119.8 ?
    C5 C6 C7 . . 119.0(2) ?
    C5 C6 C8 . . 120.8(2) ?
    C7 C6 C8 . . 120.2(2) ?
    C2 C7 C6 . . 121.0(2) ?
    C2 C7 H7 . . 119.5 ?
    C6 C7 H7 . . 119.5 ?
    N2 C8 C6 . . 113.3(2) ?
    N2 C8 H8A . . 108.9 ?
    C6 C8 H8A . . 108.9 ?
    N2 C8 H8B . . 108.9 ?
    C6 C8 H8B . . 108.9 ?
    H8A C8 H8B . . 107.7 ?
    N1 C9 N2 . . 113.1(2) ?
    N1 C9 H9 . . 123.5 ?
    N2 C9 H9 . . 123.5 ?
    N1 C10 C15 . . 109.32(19) ?
    N1 C10 C11 . . 130.6(2) ?
    C15 C10 C11 . . 120.1(2) ?
    C12 C11 C10 . . 117.3(2) ?
    C12 C11 H11 . . 121.3 ?
    C10 C11 H11 . . 121.3 ?
    C11 C12 C13 . . 121.9(2) ?
    C11 C12 H12 . . 119.1 ?
    C13 C12 H12 . . 119.1 ?
    C14 C13 C12 . . 121.9(3) ?
    C14 C13 H13 . . 119.0 ?
    C12 C13 H13 . . 119.0 ?
    C13 C14 C15 . . 116.0(2) ?
    C13 C14 H14 . . 122.0 ?
    C15 C14 H14 . . 122.0 ?
    N2 C15 C14 . . 131.5(2) ?
    N2 C15 C10 . . 105.7(2) ?
    C14 C15 C10 . . 122.9(2) ?
    O3 C16 O4 . . 122.7(2) ?
    O3 C16 C17 . . 119.8(2) ?
    O4 C16 C17 . . 117.4(2) ?
    C18 C17 C22 . . 118.8(2) ?
    C18 C17 C16 . . 120.3(2) ?
    C22 C17 C16 . . 120.9(2) ?
    C19 C18 C17 . . 120.4(3) ?
    C19 C18 H18 . . 119.8 ?
    C17 C18 H18 . . 119.8 ?
    C18 C19 C20 . . 120.2(3) ?
    C18 C19 H19 . . 119.9 ?
    C20 C19 H19 . . 119.9 ?
    C19 C20 C21 . . 120.4(2) ?
    C19 C20 H20 . . 119.8 ?
    C21 C20 H20 . . 119.8 ?
    C22 C21 C20 . . 119.1(2) ?
    C22 C21 C23 . . 120.3(2) ?
    C20 C21 C23 . . 120.6(2) ?
    C21 C22 C17 . . 121.2(2) ?
    C21 C22 H22 . . 119.4 ?
    C17 C22 H22 . . 119.4 ?
    N3 C23 C21 . . 110.3(2) ?
    N3 C23 H23A . . 109.6 ?
    C21 C23 H23A . . 109.6 ?
    N3 C23 H23B . . 109.6 ?
    C21 C23 H23B . . 109.6 ?
    H23A C23 H23B . . 108.1 ?
    N4 C24 N3 . . 113.9(2) ?
    N4 C24 H24 . . 123.0 ?
    N3 C24 H24 . . 123.0 ?
    C26 C25 C30 . . 120.5(2) ?
    C26 C25 N4 . . 130.1(2) ?
    C30 C25 N4 . . 109.4(2) ?
    C27 C26 C25 . . 117.2(2) ?
    C27 C26 H26 . . 121.4 ?
    C25 C26 H26 . . 121.4 ?
    C26 C27 C28 . . 121.8(2) ?
    C26 C27 H27 . . 119.1 ?
    C28 C27 H27 . . 119.1 ?
    C29 C28 C27 . . 122.1(3) ?
    C29 C28 H28 . . 119.0 ?
    C27 C28 H28 . . 119.0 ?
    C28 C29 C30 . . 116.0(2) ?
    C28 C29 H29 . . 122.0 ?
    C30 C29 H29 . . 122.0 ?
    N3 C30 C29 . . 132.0(2) ?
    N3 C30 C25 . . 105.6(2) ?
    C29 C30 C25 . . 122.4(2) ?
    N1 Cd1 N4 1_565 3_675 92.79(7) ?
    N1 Cd1 O4 1_565 . 95.25(7) ?
    N4 Cd1 O4 3_675 . 106.60(8) ?
    N1 Cd1 O1 1_565 . 97.51(7) ?
    N4 Cd1 O1 3_675 . 146.09(7) ?
    O4 Cd1 O1 . . 104.51(8) ?
    N1 Cd1 O2 1_565 . 107.34(7) ?
    N4 Cd1 O2 3_675 . 90.99(7) ?
    O4 Cd1 O2 . . 150.71(7) ?
    O1 Cd1 O2 . . 55.10(6) ?
    N1 Cd1 O3 1_565 . 149.16(7) ?
    N4 Cd1 O3 3_675 . 90.86(8) ?
    O4 Cd1 O3 . . 54.52(7) ?
    O1 Cd1 O3 . . 96.36(7) ?
    O2 Cd1 O3 . . 103.21(6) ?
    C9 N1 C10 . . 105.02(19) ?
    C9 N1 Cd1 . 1_545 126.26(16) ?
    C10 N1 Cd1 . 1_545 128.69(14) ?
    C9 N2 C15 . . 106.92(18) ?
    C9 N2 C8 . . 129.3(2) ?
    C15 N2 C8 . . 123.54(19) ?
    C24 N3 C30 . . 106.6(2) ?
    C24 N3 C23 . . 126.0(2) ?
    C30 N3 C23 . . 126.9(2) ?
    C24 N4 C25 . . 104.5(2) ?
    C24 N4 Cd1 . 3_675 126.74(17) ?
    C25 N4 Cd1 . 3_675 128.66(15) ?
    C1 O1 Cd1 . . 91.43(13) ?
    C1 O2 Cd1 . . 91.13(14) ?
    C16 O3 Cd1 . . 89.01(15) ?
    C16 O4 Cd1 . . 93.73(15) ?
    H1O1 O1W H2O1 . . 111.1 ?
    O2W O2W H1O1 3_655 . 167.2 ?
    O2W O2W H1O2 3_655 . 73.8 ?
    H1O1 O2W H1O2 . . 102.1 ?
    O2W O2W H2O2 3_655 . 53.3 ?
    H1O1 O2W H2O2 . . 136.9 ?
    H1O2 O2W H2O2 . . 115.8 ?
loop_
    _geom_torsion_atom_site_label_1
    _geom_torsion_atom_site_label_2
    _geom_torsion_atom_site_label_3
    _geom_torsion_atom_site_label_4
    _geom_torsion_site_symmetry_1
    _geom_torsion_site_symmetry_2
    _geom_torsion_site_symmetry_3
    _geom_torsion_site_symmetry_4
    _geom_torsion
    _geom_torsion_publ_flag
    O2 C1 C2 C3 . . . . -13.5(3) ?
    O1 C1 C2 C3 . . . . 165.4(2) ?
    O2 C1 C2 C7 . . . . 167.1(2) ?
    O1 C1 C2 C7 . . . . -14.1(3) ?
    C7 C2 C3 C4 . . . . -0.1(3) ?
    C1 C2 C3 C4 . . . . -179.6(2) ?
    C2 C3 C4 C5 . . . . -0.6(4) ?
    C3 C4 C5 C6 . . . . 1.3(4) ?
    C4 C5 C6 C7 . . . . -1.4(4) ?
    C4 C5 C6 C8 . . . . -179.3(2) ?
    C3 C2 C7 C6 . . . . 0.0(3) ?
    C1 C2 C7 C6 . . . . 179.53(19) ?
    C5 C6 C7 C2 . . . . 0.7(3) ?
    C8 C6 C7 C2 . . . . 178.6(2) ?
    C5 C6 C8 N2 . . . . -68.0(3) ?
    C7 C6 C8 N2 . . . . 114.1(2) ?
    N1 C10 C11 C12 . . . . 179.6(2) ?
    C15 C10 C11 C12 . . . . 0.9(3) ?
    C10 C11 C12 C13 . . . . -0.4(4) ?
    C11 C12 C13 C14 . . . . -0.1(4) ?
    C12 C13 C14 C15 . . . . 0.0(4) ?
    C13 C14 C15 N2 . . . . -178.0(2) ?
    C13 C14 C15 C10 . . . . 0.5(3) ?
    N1 C10 C15 N2 . . . . -1.1(2) ?
    C11 C10 C15 N2 . . . . 177.8(2) ?
    N1 C10 C15 C14 . . . . -179.9(2) ?
    C11 C10 C15 C14 . . . . -1.0(3) ?
    O3 C16 C17 C18 . . . . 11.5(4) ?
    O4 C16 C17 C18 . . . . -167.4(2) ?
    O3 C16 C17 C22 . . . . -169.4(2) ?
    O4 C16 C17 C22 . . . . 11.7(4) ?
    C22 C17 C18 C19 . . . . 0.4(4) ?
    C16 C17 C18 C19 . . . . 179.5(2) ?
    C17 C18 C19 C20 . . . . 0.8(4) ?
    C18 C19 C20 C21 . . . . -0.6(4) ?
    C19 C20 C21 C22 . . . . -0.7(4) ?
    C19 C20 C21 C23 . . . . 177.3(2) ?
    C20 C21 C22 C17 . . . . 2.0(4) ?
    C23 C21 C22 C17 . . . . -176.1(2) ?
    C18 C17 C22 C21 . . . . -1.8(4) ?
    C16 C17 C22 C21 . . . . 179.1(2) ?
    C22 C21 C23 N3 . . . . 114.7(3) ?
    C20 C21 C23 N3 . . . . -63.4(3) ?
    C30 C25 C26 C27 . . . . 1.0(4) ?
    N4 C25 C26 C27 . . . . -178.9(2) ?
    C25 C26 C27 C28 . . . . 0.4(4) ?
    C26 C27 C28 C29 . . . . -1.2(5) ?
    C27 C28 C29 C30 . . . . 0.5(4) ?
    C28 C29 C30 N3 . . . . 178.7(3) ?
    C28 C29 C30 C25 . . . . 0.8(4) ?
    C26 C25 C30 N3 . . . . -180.0(2) ?
    N4 C25 C30 N3 . . . . 0.0(3) ?
    C26 C25 C30 C29 . . . . -1.6(4) ?
    N4 C25 C30 C29 . . . . 178.3(2) ?
    N2 C9 N1 C10 . . . . 0.3(3) ?
    N2 C9 N1 Cd1 . . . 1_545 178.46(14) ?
    C15 C10 N1 C9 . . . . 0.5(2) ?
    C11 C10 N1 C9 . . . . -178.3(2) ?
    C15 C10 N1 Cd1 . . . 1_545 -177.58(14) ?
    C11 C10 N1 Cd1 . . . 1_545 3.7(3) ?
    N1 C9 N2 C15 . . . . -1.0(3) ?
    N1 C9 N2 C8 . . . . 174.0(2) ?
    C14 C15 N2 C9 . . . . 179.9(2) ?
    C10 C15 N2 C9 . . . . 1.2(2) ?
    C14 C15 N2 C8 . . . . 4.6(4) ?
    C10 C15 N2 C8 . . . . -174.1(2) ?
    C6 C8 N2 C9 . . . . 3.7(3) ?
    C6 C8 N2 C15 . . . . 177.9(2) ?
    N4 C24 N3 C30 . . . . 0.4(3) ?
    N4 C24 N3 C23 . . . . 173.8(2) ?
    C29 C30 N3 C24 . . . . -178.3(3) ?
    C25 C30 N3 C24 . . . . -0.2(3) ?
    C29 C30 N3 C23 . . . . 8.4(4) ?
    C25 C30 N3 C23 . . . . -173.5(2) ?
    C21 C23 N3 C24 . . . . -57.8(3) ?
    C21 C23 N3 C30 . . . . 114.2(3) ?
    N3 C24 N4 C25 . . . . -0.5(3) ?
    N3 C24 N4 Cd1 . . . 3_675 -177.37(16) ?
    C26 C25 N4 C24 . . . . -179.8(3) ?
    C30 C25 N4 C24 . . . . 0.3(3) ?
    C26 C25 N4 Cd1 . . . 3_675 -2.9(4) ?
    C30 C25 N4 Cd1 . . . 3_675 177.13(16) ?
    O2 C1 O1 Cd1 . . . . -0.3(2) ?
    C2 C1 O1 Cd1 . . . . -179.18(17) ?
    N1 Cd1 O1 C1 1_565 . . . -105.75(14) ?
    N4 Cd1 O1 C1 3_675 . . . 0.8(2) ?
    O4 Cd1 O1 C1 . . . . 156.81(13) ?
    O2 Cd1 O1 C1 . . . . 0.18(12) ?
    O3 Cd1 O1 C1 . . . . 101.87(14) ?
    O1 C1 O2 Cd1 . . . . 0.3(2) ?
    C2 C1 O2 Cd1 . . . . 179.18(17) ?
    N1 Cd1 O2 C1 1_565 . . . 86.91(14) ?
    N4 Cd1 O2 C1 3_675 . . . -179.86(14) ?
    O4 Cd1 O2 C1 . . . . -51.9(2) ?
    O1 Cd1 O2 C1 . . . . -0.19(12) ?
    O3 Cd1 O2 C1 . . . . -88.75(14) ?
    O4 C16 O3 Cd1 . . . . -1.1(3) ?
    C17 C16 O3 Cd1 . . . . -180.0(2) ?
    N1 Cd1 O3 C16 1_565 . . . -12.4(2) ?
    N4 Cd1 O3 C16 3_675 . . . -109.26(16) ?
    O4 Cd1 O3 C16 . . . . 0.63(15) ?
    O1 Cd1 O3 C16 . . . . 103.93(16) ?
    O2 Cd1 O3 C16 . . . . 159.52(15) ?
    O3 C16 O4 Cd1 . . . . 1.2(3) ?
    C17 C16 O4 Cd1 . . . . -179.96(18) ?
    N1 Cd1 O4 C16 1_565 . . . 172.73(17) ?
    N4 Cd1 O4 C16 3_675 . . . 78.24(18) ?
    O1 Cd1 O4 C16 . . . . -88.09(18) ?
    O2 Cd1 O4 C16 . . . . -46.4(3) ?
    O3 Cd1 O4 C16 . . . . -0.61(15) ?
loop_
    _geom_hbond_atom_site_label_D
    _geom_hbond_atom_site_label_H
    _geom_hbond_atom_site_label_A
    _geom_hbond_site_symmetry_A
    _geom_hbond_distance_DH
    _geom_hbond_distance_HA
    _geom_hbond_distance_DA
    _geom_hbond_angle_DHA
    _geom_hbond_publ_flag
    C11 H11 O1 1_545 0.93 2.59 3.357(3) 140 y
    C14 H14 O4 3_765 0.93 2.41 3.261(3) 152 y
    C23 H23B O2 4_576 0.97 2.58 3.277(3) 129 y
    C29 H29 O3 4_576 0.93 2.57 3.424(3) 154 y
