# Supplementary material for: Poly[[{μ2-3-[(1H-benzimidazol-1-yl)meth­yl]benzoato}cadmium(II)] 0.1-hydrate]
Source: Acta Crystallogr Sect E Struct Rep Online. 2010 Apr 17;66(Pt 5):m530. doi: 10.1107/S1600536810013292 (PMC2979141; doi:10.1107/S1600536810013292)
Supplement: Supplementary file 2 [file e-66-0m530-Isup2.hkl]

# 
# h,k,l, Fc-squared, Fo-squared, sigma(Fo-squared) and status flag 
# 
data_I
_shelx_title ' 90508bm in P2(1)/c' 
_shelx_refln_list_code          4 
_shelx_F_calc_maximum      263.91 
_exptl_crystal_F_000      1244.00 
_reflns_d_resolution_high  0.8255 
 
loop_ 
 _symmetry_equiv_pos_as_xyz 
 'x, y, z' 
 '-x, y+1/2, -z+1/2' 
 '-x, -y, -z' 
 'x, -y-1/2, z-1/2' 
 
_cell_length_a    12.7770 
_cell_length_b    10.8304 
_cell_length_c    18.5225 
_cell_angle_alpha  90.000 
_cell_angle_beta   95.007 
_cell_angle_gamma  90.000 
 
_shelx_F_squared_multiplier     1.000 
 
loop_ 
 _refln_index_h 
 _refln_index_k 
 _refln_index_l 
 _refln_F_squared_calc 
 _refln_F_squared_meas 
 _refln_F_squared_sigma 
 _refln_observed_status 
   3   0   0     7254.32     7160.24    198.94 o 
   4   0   0    10904.13    10941.54    301.53 o 
   5   0   0    17217.96    18517.31    506.28 o 
   6   0   0    14012.99    14120.77    391.08 o 
   7   0   0     1459.72     1431.32     53.33 o 
   8   0   0     1304.60     1307.22     51.99 o 
  10   0   0     1752.81     1711.05     66.92 o 
  11   0   0     2850.26     2892.84    101.96 o 
  12   0   0      456.49      430.46     32.23 o 
  13   0   0     3663.89     3791.74    131.74 o 
  14   0   0       25.09       31.46     16.61 o 
  15   0   0     1021.41     1024.19     57.46 o 
   1   1   0    44662.66    44920.96    694.99 o 
   2   1   0    11451.51    11818.12    256.48 o 
   3   1   0    40265.41    41335.62    897.50 o 
   4   1   0     3124.24     3196.73     92.88 o 
   5   1   0    17399.76    17807.94    344.53 o 
   6   1   0     1266.33     1262.84     33.05 o 
   7   1   0    13497.32    14235.18    280.49 o 
   8   1   0     8071.85     8715.89    177.99 o 
   9   1   0     1348.10     1340.98     38.93 o 
  10   1   0     2104.48     2085.15     54.88 o 
  11   1   0      716.02      680.74     27.62 o 
  12   1   0     1813.47     1915.03     85.45 o 
  13   1   0      523.64      607.85     28.56 o 
  14   1   0     1511.72     1533.51     50.20 o 
  15   1   0       59.88       74.70     13.75 o 
   0   2   0    34704.40    34040.84    630.78 o 
   1   2   0       33.09       79.73      4.11 o 
   2   2   0     5358.00     5208.57     83.15 o 
   3   2   0      108.70       53.41      5.03 o 
   4   2   0    22630.03    23399.95    458.74 o 
   5   2   0     2214.18     2291.19     51.74 o 
   6   2   0    15416.30    15491.92    466.27 o 
   7   2   0     2090.52     2061.06     50.14 o 
   8   2   0     5338.33     5373.72    115.06 o 
   9   2   0     1900.15     1863.26     65.06 o 
  10   2   0     3137.28     3080.73     74.69 o 
  11   2   0     4636.32     4667.33    107.07 o 
  12   2   0      606.92      634.77     37.59 o 
  13   2   0      311.61      323.92     21.26 o 
  14   2   0      142.11      145.95     16.99 o 
  15   2   0      693.06      773.39     34.90 o 
   1   3   0     9994.90    10390.35    139.56 o 
   2   3   0     3960.18     4344.76     71.49 o 
   3   3   0    17295.94    17716.46    274.37 o 
   4   3   0     1838.62     1990.06     36.97 o 
   5   3   0     9708.62     9807.39    194.91 o 
   6   3   0     1366.53     1349.00     35.57 o 
   7   3   0    11516.40    11550.74    472.19 o 
   8   3   0     2228.70     2035.54     64.01 o 
   9   3   0     3111.26     3081.80     73.58 o 
  10   3   0      231.19      232.58     26.63 o 
  11   3   0     1408.86     1371.02     43.12 o 
  12   3   0      698.65      735.92     30.50 o 
  13   3   0      158.58      165.45     20.11 o 
  14   3   0      796.11      815.83     35.40 o 
  15   3   0      327.72      334.04     23.90 o 
   0   4   0    22523.27    22632.42    423.28 o 
   1   4   0       26.12       19.23      3.06 o 
   2   4   0    11146.27    10824.97    171.04 o 
   3   4   0      290.06      284.50     10.08 o 
   4   4   0     8044.58     7779.81    126.09 o 
   5   4   0     3012.27     3343.86     73.24 o 
   6   4   0     7268.66     7496.94    222.17 o 
   7   4   0        7.81       13.87      9.95 o 
   8   4   0     5197.19     5163.92    156.96 o 
   9   4   0      821.30      748.08     27.55 o 
  10   4   0     3451.71     3185.61    107.77 o 
  11   4   0      484.82      480.43     36.26 o 
  12   4   0      447.97      496.14     25.58 o 
  13   4   0      938.86      933.44     36.90 o 
  14   4   0       46.36       33.64     14.40 o 
   1   5   0    16280.86    16656.78    223.35 o 
   2   5   0      129.00       96.82      9.01 o 
   3   5   0    19296.44    20281.41    315.85 o 
   4   5   0     5590.57     6339.50    158.42 o 
   5   5   0     9923.09    10120.85    171.93 o 
   6   5   0     2080.77     2001.20     61.68 o 
   7   5   0     4052.18     3651.24    115.97 o 
   8   5   0     1469.32     1380.81     40.39 o 
   9   5   0     1796.09     1665.55     47.63 o 
  10   5   0     1607.56     1546.22     46.70 o 
  11   5   0      672.88      625.95     34.97 o 
  12   5   0     1220.09     1171.86     41.81 o 
  13   5   0      478.33      466.20     35.35 o 
  14   5   0      937.49      954.59     39.83 o 
   0   6   0    12631.33    13360.80    257.43 o 
   1   6   0       88.79       87.08      5.14 o 
   2   6   0    23861.21    25495.36    339.53 o 
   3   6   0     2467.63     2520.74     41.33 o 
   4   6   0     5580.52     5591.50     95.85 o 
   5   6   0      992.15      890.63     58.57 o 
   6   6   0     3517.70     3486.73    127.71 o 
   7   6   0      531.82      535.38     18.32 o 
   8   6   0     3327.19     2991.57     73.33 o 
   9   6   0     2614.67     2418.24     63.59 o 
  10   6   0     2249.45     2013.29     59.60 o 
  11   6   0     2216.05     2021.04     65.83 o 
  12   6   0       54.81       68.87     13.03 o 
  13   6   0      651.87      670.58     58.69 o 
   1   7   0    10519.53    10855.03    151.12 o 
   2   7   0      155.55      206.37      9.39 o 
   3   7   0    12059.30    12255.45    286.82 o 
   4   7   0      123.08      136.83      8.05 o 
   5   7   0     9384.50     9283.53    265.88 o 
   6   7   0     1991.99     1914.11     58.90 o 
   7   7   0     2831.77     2752.45     86.89 o 
   8   7   0     5277.31     4947.57    112.47 o 
   9   7   0      688.63      647.45     27.88 o 
  10   7   0      662.92      647.01     28.63 o 
  11   7   0      410.17      398.70     23.18 o 
  12   7   0      885.02      902.09     50.28 o 
  13   7   0        0.84       -4.44     10.65 o 
   0   8   0     8267.69     8716.46    176.39 o 
   1   8   0      132.28      129.60      9.59 o 
   2   8   0     6100.05     6234.28    106.76 o 
   3   8   0      406.52      393.41     13.63 o 
   4   8   0     4614.44     4436.07    136.73 o 
   5   8   0      589.91      613.13     23.03 o 
   6   8   0     2488.08     2400.76     58.61 o 
   7   8   0     1355.89     1334.55     75.96 o 
   8   8   0     1953.07     1703.33     50.29 o 
   9   8   0     2020.76     1843.21     54.41 o 
  10   8   0     1323.45     1219.14     42.57 o 
  11   8   0      407.92      420.75     24.44 o 
  12   8   0      137.76      146.15     17.51 o 
   1   9   0     3504.03     3400.61     56.74 o 
   2   9   0     1311.89     1271.78     27.92 o 
   3   9   0     2961.45     2951.84     56.52 o 
   4   9   0        9.49       11.54      4.84 o 
   5   9   0     1862.47     1790.38     56.92 o 
   6   9   0     1675.55     1639.83     56.83 o 
   7   9   0     2207.29     2109.65     48.42 o 
   8   9   0     1447.19     1354.76     36.05 o 
   9   9   0     1007.30      931.41     35.98 o 
  10   9   0      388.21      441.41     24.96 o 
  11   9   0      669.13      658.78     31.67 o 
   0  10   0     6724.87     6903.46    203.88 o 
   1  10   0      842.56      835.87     22.62 o 
   2  10   0     2019.77     2038.93     39.93 o 
   3  10   0      215.14      243.80     12.53 o 
   4  10   0     1537.87     1499.93     54.09 o 
   5  10   0      940.77      959.02     35.23 o 
   6  10   0     1185.46     1157.31     51.31 o 
   7  10   0      447.44      453.00     20.46 o 
   8  10   0      696.25      640.15     35.00 o 
   9  10   0      166.72      151.74     16.81 o 
   1  11   0     1058.28     1104.39     31.47 o 
   2  11   0       28.71       14.61      7.37 o 
   3  11   0     2335.84     2370.56     66.36 o 
   4  11   0      181.30      200.42     19.05 o 
   5  11   0     1124.65     1107.67     52.81 o 
   6  11   0      153.43      156.34     13.97 o 
   7  11   0     1319.94     1300.16     53.61 o 
   8  11   0      191.27      178.12     15.35 o 
   0  12   0     1446.40     1539.02     74.00 o 
   1  12   0        2.69       -2.35      7.23 o 
   2  12   0     1146.10     1201.38     35.70 o 
   3  12   0       13.64       10.14      7.63 o 
   4  12   0     1117.89     1157.68     35.38 o 
   5  12   0      175.62      183.88     15.42 o 
   6  12   0     1116.69     1229.79     37.49 o 
   1  13   0      975.81     1099.35     44.50 o 
   2  13   0       11.40       17.18     11.33 o 
 -15   1   1        3.34        6.69      9.43 o 
 -14   1   1      148.83      149.09     16.89 o 
 -13   1   1      175.25      198.55     17.82 o 
 -12   1   1      535.69      555.63     40.12 o 
 -11   1   1      521.17      509.99     23.80 o 
 -10   1   1      196.71      192.17     19.41 o 
  -9   1   1      123.11      139.74     16.89 o 
  -8   1   1     1324.51     1443.59     39.59 o 
  -7   1   1      793.19      879.12     37.38 o 
  -6   1   1      143.80      149.39     10.01 o 
  -5   1   1       35.06       45.11      5.52 o 
  -4   1   1     6799.44     7374.94    145.99 o 
  -3   1   1     1196.60     1382.06     28.23 o 
  -2   1   1     2546.05     2779.58     44.35 o 
  -1   1   1    10503.71    10043.16    118.82 o 
   0   1   1        2.33       -2.42      1.61 o 
   1   1   1     3605.66     3821.72     60.27 o 
   2   1   1    31489.81    32916.01    631.88 o 
   3   1   1     1076.81     1255.33     28.94 o 
   4   1   1      980.66     1075.99     52.06 o 
   5   1   1      625.73      676.61     20.04 o 
   6   1   1       12.49        8.95      7.43 o 
   7   1   1       72.76       81.64      8.40 o 
   8   1   1        3.70       31.40     10.90 o 
   9   1   1     1266.36     1291.51     37.58 o 
  10   1   1      107.51      122.77     12.44 o 
  11   1   1       17.88       22.78      8.54 o 
  12   1   1       97.18      116.85     18.08 o 
  13   1   1      121.80      110.52     14.44 o 
  14   1   1       82.21      111.53     15.24 o 
  15   1   1       21.85       42.47     12.22 o 
 -15   2   1        3.34        6.30     10.32 o 
 -14   2   1      159.41      162.24     20.32 o 
 -13   2   1        8.69       -0.25      8.36 o 
 -12   2   1       70.03       85.78     13.05 o 
 -11   2   1       37.70       37.91      9.44 o 
 -10   2   1      473.34      489.52     23.58 o 
  -9   2   1      197.81      230.76     18.46 o 
  -8   2   1      454.11      449.99     19.30 o 
  -7   2   1       40.56       44.59      7.04 o 
  -6   2   1     2029.31     2145.65     55.99 o 
  -5   2   1     1706.26     1851.85     60.86 o 
  -4   2   1     9489.12    10233.88    161.08 o 
  -3   2   1     4979.31     5019.60     81.17 o 
  -2   2   1       40.07       34.05     14.25 o 
  -1   2   1     1498.65     1566.73     18.61 o 
   0   2   1      797.21      767.51     12.71 o 
   1   2   1      364.50      361.13      7.05 o 
   2   2   1     8554.41     8456.55    113.37 o 
   3   2   1     7417.61     7736.22    152.16 o 
   4   2   1      323.75      356.92     12.72 o 
   5   2   1       29.12       21.55      4.60 o 
   6   2   1      903.41     1054.63     46.32 o 
   7   2   1      432.50      469.85     24.67 o 
   8   2   1      272.96      316.45     30.17 o 
   9   2   1       28.73       35.87      7.76 o 
  10   2   1       36.92       42.27      8.75 o 
  11   2   1       17.86       41.97     13.42 o 
  12   2   1       59.53       50.53     11.16 o 
  13   2   1        9.87        3.33      8.72 o 
  14   2   1       39.22       29.37     19.80 o 
  15   2   1       25.32       39.47     12.47 o 
 -15   3   1        9.96        6.73     10.40 o 
 -14   3   1      120.01      142.40     23.72 o 
 -13   3   1        4.07       -2.10      8.14 o 
 -12   3   1        9.04       20.58     11.91 o 
 -11   3   1        0.80       11.51      8.20 o 
 -10   3   1      288.50      276.40     17.33 o 
  -9   3   1        3.45        6.79      6.39 o 
  -8   3   1       12.27       32.10      9.57 o 
  -7   3   1      644.30      603.96     34.30 o 
  -6   3   1      709.72      781.88     24.47 o 
  -5   3   1     5164.90     5555.96     92.39 o 
  -4   3   1     3319.23     3486.73     68.51 o 
  -3   3   1     1698.67     1762.42     32.80 o 
  -2   3   1      130.99      127.85      7.82 o 
  -1   3   1      926.56      803.32     12.10 o 
   0   3   1      111.85       90.81      3.23 o 
   1   3   1     7161.28     7441.66    100.61 o 
   2   3   1    13555.89    14184.06    188.80 o 
   3   3   1     3993.70     4021.85     56.77 o 
   4   3   1     1200.38     1225.39     86.93 o 
   5   3   1      115.71       88.15      7.68 o 
   6   3   1      770.18      852.42     43.03 o 
   7   3   1       48.66       37.89      6.79 o 
   8   3   1       65.90       75.22      9.33 o 
   9   3   1        4.41       10.98      6.25 o 
  10   3   1        4.35       12.90      7.39 o 
  11   3   1       98.29       90.95     12.53 o 
  12   3   1      237.54      209.25     17.24 o 
  13   3   1      167.01      147.79     16.24 o 
  14   3   1       14.63       28.74     10.85 o 
 -14   4   1       71.72      100.78     15.39 o 
 -13   4   1       28.02       18.81     10.11 o 
 -12   4   1       13.20       17.07      8.96 o 
 -11   4   1     1056.71     1042.51     37.03 o 
 -10   4   1       34.66       49.03      9.83 o 
  -9   4   1      245.92      236.24     15.80 o 
  -8   4   1       25.66       40.27      8.25 o 
  -7   4   1      154.46      125.37     10.74 o 
  -6   4   1     2149.47     2183.71     42.99 o 
  -5   4   1      475.44      523.36     21.46 o 
  -4   4   1      211.22      220.28      9.52 o 
  -3   4   1      450.34      426.87     12.81 o 
  -2   4   1     3546.25     4077.03     58.74 o 
  -1   4   1      654.09      693.73     13.20 o 
   0   4   1      767.19      721.85     14.21 o 
   1   4   1      187.82      217.90      7.05 o 
   2   4   1     3941.13     4204.79     70.51 o 
   3   4   1       97.85      109.40      4.36 o 
   4   4   1      299.32      311.51     10.64 o 
   5   4   1      229.59      291.02     10.04 o 
   6   4   1       25.86       27.50      6.04 o 
   7   4   1     2289.35     2233.86     98.14 o 
   8   4   1      153.71      162.34     18.11 o 
   9   4   1      151.12      136.73     13.94 o 
  10   4   1      521.78      508.28     31.43 o 
  11   4   1       97.65       74.20     14.54 o 
  12   4   1       82.10       83.92     12.97 o 
  13   4   1        0.30        8.95      9.04 o 
  14   4   1      129.99      181.76     18.75 o 
 -14   5   1       97.09      133.45     17.50 o 
 -13   5   1      301.69      318.94     22.97 o 
 -12   5   1        9.04       -2.03      8.01 o 
 -11   5   1       84.71      118.75     14.42 o 
 -10   5   1        1.34        9.61      8.02 o 
  -9   5   1      239.24      245.11     16.36 o 
  -8   5   1       31.28       25.20      7.50 o 
  -7   5   1      298.20      296.28     13.34 o 
  -6   5   1      224.69      210.13     34.16 o 
  -5   5   1       72.50       68.36      6.76 o 
  -4   5   1      240.97      254.44     13.46 o 
  -3   5   1      711.25      801.15     20.21 o 
  -2   5   1     1350.05     1465.22     25.73 o 
  -1   5   1       34.12       54.01      3.25 o 
   0   5   1       68.40       67.22      4.88 o 
   1   5   1      410.54      391.09     20.85 o 
   2   5   1      453.82      454.11     13.89 o 
   3   5   1      582.41      654.58     17.64 o 
   4   5   1      439.85      507.88     18.27 o 
   5   5   1       92.31       81.30      5.07 o 
   6   5   1      332.70      314.99     46.67 o 
   7   5   1        0.05        1.86      7.39 o 
   8   5   1       11.36       27.11      7.26 o 
   9   5   1       57.18       57.02      9.64 o 
  10   5   1      820.80      718.50     29.26 o 
  11   5   1        6.56        3.25      7.74 o 
  12   5   1       77.37       78.46     19.80 o 
  13   5   1       51.46       43.76     13.21 o 
  14   5   1       52.49       51.71     12.98 o 
 -13   6   1        8.86        1.47      9.59 o 
 -12   6   1      350.67      364.80     23.32 o 
 -11   6   1      161.26      131.65     15.12 o 
 -10   6   1        3.69        5.78      8.17 o 
  -9   6   1       67.22       66.12     11.11 o 
  -8   6   1      662.36      699.78     61.77 o 
  -7   6   1       89.65       78.13      8.50 o 
  -6   6   1       38.47       39.05      6.63 o 
  -5   6   1       76.88       97.19     15.39 o 
  -4   6   1      546.20      536.46     17.22 o 
  -3   6   1       56.79       80.90      5.97 o 
  -2   6   1     1010.97     1020.29     20.93 o 
  -1   6   1      199.02      205.37      6.06 o 
   0   6   1     5009.85     5496.21     70.10 o 
   1   6   1     1610.35     1748.84     30.78 o 
   2   6   1      304.55      323.85     10.88 o 
   3   6   1      362.68      414.65     14.61 o 
   4   6   1      234.60      218.13     10.80 o 
   5   6   1       38.08       39.88      6.14 o 
   6   6   1      595.33      608.74     25.19 o 
   7   6   1       17.05       19.87      6.82 o 
   8   6   1       14.16       12.73      6.87 o 
   9   6   1       26.65       34.86      9.78 o 
  10   6   1       99.89      101.41     13.19 o 
  11   6   1      278.27      296.47     20.74 o 
  12   6   1       17.53        7.68      8.71 o 
  13   6   1      142.50      171.62     18.29 o 
 -13   7   1       82.55       99.05     16.23 o 
 -12   7   1        4.65        3.51     20.57 o 
 -11   7   1      211.61      251.09     19.53 o 
 -10   7   1       48.30       30.96      9.74 o 
  -9   7   1      913.45      883.04     33.52 o 
  -8   7   1       28.53       36.89      7.86 o 
  -7   7   1     1258.14     1280.17     40.60 o 
  -6   7   1      594.30      570.35     24.74 o 
  -5   7   1      191.74      192.53     14.25 o 
  -4   7   1      164.83      157.38      8.70 o 
  -3   7   1       80.75       85.55      9.10 o 
  -2   7   1      152.81      154.71      8.36 o 
  -1   7   1     1817.11     1749.69     31.94 o 
   0   7   1     1323.55     1392.27     27.04 o 
   1   7   1       38.71       33.75      4.86 o 
   2   7   1      233.43      221.35      9.68 o 
   3   7   1       13.67       18.28      4.34 o 
   4   7   1      202.23      212.39     11.56 o 
   5   7   1      140.95      154.16     10.50 o 
   6   7   1       22.44       34.00      6.79 o 
   7   7   1      146.09      125.56     12.46 o 
   8   7   1     1221.52     1152.14     38.26 o 
   9   7   1      130.33      121.22     13.92 o 
  10   7   1      337.19      349.32     26.31 o 
  11   7   1       46.08       28.14     10.30 o 
  12   7   1        3.71       19.04     12.82 o 
 -12   8   1      170.46      181.64     18.20 o 
 -11   8   1        3.51       18.25      9.93 o 
 -10   8   1       10.82       20.78      9.53 o 
  -9   8   1       20.19       11.76      8.66 o 
  -8   8   1      689.65      637.91     22.71 o 
  -7   8   1      232.73      222.00     19.14 o 
  -6   8   1     1045.93     1049.86     29.31 o 
  -5   8   1      502.61      491.07     15.58 o 
  -4   8   1      357.80      355.12     13.09 o 
  -3   8   1        1.82        4.59      6.70 o 
  -2   8   1       54.83       69.91      6.98 o 
  -1   8   1        7.80       10.19      4.40 o 
   0   8   1       31.47       34.40      5.65 o 
   1   8   1      294.54      323.52     12.25 o 
   2   8   1      117.17      116.08      8.20 o 
   3   8   1        0.61        3.79      4.25 o 
   4   8   1     1066.74     1066.28     24.32 o 
   5   8   1     1149.08     1117.12     29.62 o 
   6   8   1       67.43       73.11     10.11 o 
   7   8   1     1484.40     1333.53    103.81 o 
   8   8   1       31.39       35.60     10.34 o 
   9   8   1      178.82      159.37     19.06 o 
  10   8   1        3.17       -0.37      7.89 o 
  11   8   1       31.73       34.52     10.79 o 
  12   8   1       10.26        2.61      9.01 o 
 -11   9   1       34.39       47.64     12.42 o 
 -10   9   1        1.90       12.72      8.80 o 
  -9   9   1      201.18      209.52     17.91 o 
  -8   9   1        7.63        2.46      8.58 o 
  -7   9   1      680.54      663.12     23.74 o 
  -6   9   1      211.92      187.78     15.72 o 
  -5   9   1      538.21      531.81     20.47 o 
  -4   9   1        8.90       15.67      6.63 o 
  -3   9   1      788.35      797.95     21.00 o 
  -2   9   1      117.99      128.97      9.21 o 
  -1   9   1      279.02      290.04     12.55 o 
   0   9   1      635.24      663.40     18.62 o 
   1   9   1       12.31        8.33      5.19 o 
   2   9   1       48.19       52.97      7.00 o 
   3   9   1      536.29      512.33     19.67 o 
   4   9   1     1265.37     1296.70     42.41 o 
   5   9   1      172.07      161.08     10.24 o 
   6   9   1      128.68      115.82     11.04 o 
   7   9   1      101.44       95.96     11.05 o 
   8   9   1      134.98      132.86     17.52 o 
   9   9   1       58.41       73.00     14.05 o 
  10   9   1      250.82      231.98     32.20 o 
  11   9   1        0.01       -3.35      8.00 o 
 -10  10   1       65.98       82.99     14.41 o 
  -9  10   1      132.12      116.01     15.13 o 
  -8  10   1      263.26      288.16     17.64 o 
  -7  10   1      160.47      148.66     15.58 o 
  -6  10   1       40.77       43.80      9.20 o 
  -5  10   1       12.14       23.56      7.36 o 
  -4  10   1     1679.68     1681.59     54.17 o 
  -3  10   1      312.78      317.62     21.29 o 
  -2  10   1        0.62       -4.20      4.66 o 
  -1  10   1        1.20        5.49      5.40 o 
   0  10   1      371.00      399.51     15.61 o 
   1  10   1      263.65      284.32     15.91 o 
   2  10   1      300.10      331.66     13.90 o 
   3  10   1      110.02      109.91     11.64 o 
   4  10   1       45.01       60.89      7.78 o 
   5  10   1      307.96      308.23     16.41 o 
   6  10   1       39.28       46.47     10.22 o 
   7  10   1        3.78       -6.58      6.16 o 
   8  10   1        4.14       10.68      8.26 o 
   9  10   1      227.89      225.01     19.66 o 
  -8  11   1       84.51       72.55     12.22 o 
  -7  11   1       12.91       10.58      7.79 o 
  -6  11   1        3.99        6.25     10.48 o 
  -5  11   1      181.10      202.85     15.38 o 
  -4  11   1       26.47       38.85      8.99 o 
  -3  11   1      361.82      378.20     18.77 o 
  -2  11   1       45.06       53.24      9.51 o 
  -1  11   1        6.86       10.34      7.69 o 
   0  11   1      333.33      376.08     18.93 o 
   1  11   1      875.58      881.53     24.07 o 
   2  11   1      321.22      337.15     15.00 o 
   3  11   1        0.17        3.05      6.57 o 
   4  11   1      153.62      178.36     14.10 o 
   5  11   1       13.92        9.70      7.16 o 
   6  11   1      149.44      152.92     13.67 o 
   7  11   1        2.23       -2.66      6.70 o 
   8  11   1       31.82       33.71     18.92 o 
  -6  12   1       72.39       72.93     11.77 o 
  -5  12   1       98.08      111.41     13.27 o 
  -4  12   1      117.71      137.30     14.08 o 
  -3  12   1      303.77      344.12     19.03 o 
  -2  12   1      277.73      284.41     17.83 o 
  -1  12   1       43.95       34.88      9.57 o 
   0  12   1       42.91       32.76      9.36 o 
   1  12   1      695.80      793.15     66.32 o 
   2  12   1      190.44      194.31     14.99 o 
   3  12   1       28.79       42.39      9.75 o 
   4  12   1       16.08       13.93     11.56 o 
   5  12   1       48.85       27.98      8.94 o 
   6  12   1        0.06       -3.46      7.36 o 
  -2  13   1        2.59        2.74      9.99 o 
  -1  13   1        0.39       -2.42     10.17 o 
   0  13   1      484.37      562.22     31.31 o 
   1  13   1      273.46      291.91     24.39 o 
 -15   0   2      133.15      121.65     23.19 o 
 -14   0   2      988.50     1049.70     56.20 o 
 -13   0   2     1838.87     1980.13     81.64 o 
 -12   0   2     1591.81     1614.49     68.88 o 
 -11   0   2     2073.36     2029.26     78.55 o 
 -10   0   2     3661.79     3569.40    118.70 o 
  -9   0   2     1028.61      985.44     44.92 o 
  -8   0   2      679.02      679.57     34.13 o 
  -7   0   2     9980.13    10817.58    305.38 o 
  -6   0   2       74.07       71.26     10.79 o 
  -5   0   2    12035.20    11931.89    330.61 o 
  -4   0   2     1018.04     1107.93     39.10 o 
  -3   0   2     1588.78     1305.20     56.69 o 
  -2   0   2      544.20      637.44     21.58 o 
  -1   0   2    48058.63    47423.65    927.43 o 
   0   0   2     1152.98      909.06     27.68 o 
   1   0   2    24780.80    27325.27    513.58 o 
   2   0   2     4774.60     4912.72     94.62 o 
   3   0   2    12338.47    13442.67    366.27 o 
   4   0   2     8833.07     8789.16    243.51 o 
   5   0   2     6455.96     6278.22    178.76 o 
   6   0   2     2885.73     2840.21     88.85 o 
   7   0   2    12317.33    12889.72    359.97 o 
   8   0   2     5176.19     5269.17    158.72 o 
   9   0   2     2589.68     2471.14     85.63 o 
  10   0   2     2680.07     2673.23     93.34 o 
  11   0   2     3567.60     3749.49    125.15 o 
  12   0   2     3167.17     3167.18    111.70 o 
  13   0   2     1140.70     1184.45     58.30 o 
  14   0   2      816.86      912.92     51.15 o 
  15   0   2       48.05       53.82     18.43 o 
 -15   1   2      455.62      497.61     27.83 o 
 -14   1   2     1016.91      990.69     38.41 o 
 -13   1   2     3131.71     3147.17     98.98 o 
 -12   1   2      618.18      652.84     42.57 o 
 -11   1   2      364.50      359.46     20.35 o 
 -10   1   2     1375.16     1301.16     44.08 o 
  -9   1   2     2217.17     2206.13     55.91 o 
  -8   1   2     4139.72     3924.73    158.96 o 
  -7   1   2      244.60      224.31     22.53 o 
  -6   1   2     7417.30     7593.08    267.47 o 
  -5   1   2     1609.73     1637.12     39.00 o 
  -4   1   2     5101.57     5016.37     84.09 o 
  -3   1   2     4070.90     4648.72     57.54 o 
  -2   1   2    48382.42    47558.76    560.07 o 
  -1   1   2     1214.75     1094.46     19.53 o 
   0   1   2    17140.09    18608.09    312.96 o 
   1   1   2     9361.68    10050.85    133.84 o 
   2   1   2    69650.07    68833.38   1061.01 o 
   3   1   2      472.97      609.67     18.42 o 
   4   1   2    11446.26    11675.91    226.96 o 
   5   1   2     2544.12     2288.56     50.98 o 
   6   1   2     6917.48     7400.54    149.38 o 
   7   1   2    10513.57    11534.88    339.40 o 
   8   1   2    11664.99    12548.44    250.01 o 
   9   1   2     3407.85     3390.82     78.39 o 
  10   1   2     1263.24     1202.91     37.25 o 
  11   1   2     2167.28     2192.44     61.21 o 
  12   1   2     1442.65     1432.18    103.01 o 
  13   1   2     1775.42     1764.27    100.98 o 
  14   1   2       71.52       98.01     14.48 o 
  15   1   2     1090.47     1301.05     46.92 o 
 -15   2   2      323.39      328.75     60.89 o 
 -14   2   2     1302.77     1319.85     50.28 o 
 -13   2   2      909.62      905.66     35.40 o 
 -12   2   2     2618.18     2668.07     70.31 o 
 -11   2   2      219.65      202.28     16.16 o 
 -10   2   2     1762.68     1722.62     48.34 o 
  -9   2   2     4501.72     4344.90    136.82 o 
  -8   2   2     1598.04     1536.59     45.62 o 
  -7   2   2     7247.20     7452.78    152.85 o 
  -6   2   2     4407.13     4696.20     99.22 o 
  -5   2   2    29569.11    30784.30    472.47 o 
  -4   2   2       20.22       30.72      4.04 o 
  -3   2   2    23807.03    23730.62    278.50 o 
  -2   2   2     6466.84     7052.17     85.16 o 
  -1   2   2     6918.67     6661.38     72.96 o 
   0   2   2    21031.73    22729.95    266.12 o 
   1   2   2    66168.58    63037.64    929.41 o 
   2   2   2       39.08       37.55     11.66 o 
   3   2   2    33302.64    35009.52    535.25 o 
   4   2   2      310.40      213.23      7.55 o 
   5   2   2     9892.25     9951.99    423.17 o 
   6   2   2    14975.17    16236.26    316.60 o 
   7   2   2     8961.06     9509.11    191.40 o 
   8   2   2     3902.32     3945.00    343.75 o 
   9   2   2     1960.24     1956.03     51.01 o 
  10   2   2     3130.69     3030.70     73.58 o 
  11   2   2      212.98      209.63     16.27 o 
  12   2   2      446.00      494.40     24.61 o 
  13   2   2        4.24        5.91      8.77 o 
  14   2   2     1238.59     1364.50     81.78 o 
  15   2   2        0.11        3.14      9.18 o 
 -15   3   2      365.15      408.81     45.30 o 
 -14   3   2      623.11      656.55     31.51 o 
 -13   3   2     1281.81     1227.16     43.10 o 
 -12   3   2      314.98      293.08     20.42 o 
 -11   3   2     3548.40     3592.84     87.34 o 
 -10   3   2     2731.27     2565.06     65.59 o 
  -9   3   2     4689.75     4654.28    152.90 o 
  -8   3   2    11314.24    11630.71    234.34 o 
  -7   3   2     3251.70     3413.95     77.17 o 
  -6   3   2     8745.44     8790.21    142.62 o 
  -5   3   2       23.53       28.81      4.54 o 
  -4   3   2    27172.82    27866.32    428.48 o 
  -3   3   2        8.03       12.85      6.79 o 
  -2   3   2     9371.71     9231.39    110.95 o 
  -1   3   2     5578.87     6341.62     70.02 o 
   0   3   2     4764.24     4680.64     59.47 o 
   1   3   2    24997.17    26517.09    348.71 o 
   2   3   2    46238.59    46840.57    638.99 o 
   3   3   2     3643.68     3687.30     60.75 o 
   4   3   2    16759.40    17308.63    268.23 o 
   5   3   2    10793.08    11663.50    262.61 o 
   6   3   2     5541.85     5317.73    106.40 o 
   7   3   2     3488.42     3492.78    244.38 o 
   8   3   2     3891.71     4058.89    293.64 o 
   9   3   2     2209.81     2200.21     98.21 o 
  10   3   2     1128.02     1075.60     35.31 o 
  11   3   2     2187.74     2110.88    110.33 o 
  12   3   2        8.48      -13.30     12.75 o 
  13   3   2     1141.42     1143.16     60.09 o 
  14   3   2       14.50       37.63     11.81 o 
 -14   4   2     1179.61     1169.53     44.09 o 
 -13   4   2      664.02      635.51     30.31 o 
 -12   4   2     1284.55     1267.67    118.49 o 
 -11   4   2     3041.49     2724.39    112.43 o 
 -10   4   2      793.42      798.35     41.27 o 
  -9   4   2     3170.01     2983.71    133.81 o 
  -8   4   2     2210.57     2074.06     73.30 o 
  -7   4   2     6605.33     6408.97    172.10 o 
  -6   4   2     2932.04     2956.02     55.01 o 
  -5   4   2     9502.04     9482.59    218.56 o 
  -4   4   2      822.11      902.16     26.53 o 
  -3   4   2    19740.08    20309.75    315.22 o 
  -2   4   2     1019.45     1067.68     16.16 o 
  -1   4   2    16919.72    16946.24    182.25 o 
   0   4   2     5611.90     5856.61     65.36 o 
   1   4   2     7409.13     7730.20    105.23 o 
   2   4   2    12666.38    12969.90    173.70 o 
   3   4   2    14221.63    14442.08    329.42 o 
   4   4   2     6297.94     6331.90    104.70 o 
   5   4   2    10324.41    10353.08    171.35 o 
   6   4   2     3286.84     3426.24     90.49 o 
   7   4   2     2424.51     2306.86     88.65 o 
   8   4   2     1362.87     1289.80     41.99 o 
   9   4   2     2402.48     2312.73     93.74 o 
  10   4   2     2690.27     2573.33    189.44 o 
  11   4   2      552.23      566.30     39.59 o 
  12   4   2     1048.20     1041.46     69.13 o 
  13   4   2      125.96      177.71     17.78 o 
  14   4   2      980.90      997.61     86.09 o 
 -14   5   2      331.91      351.25     25.58 o 
 -13   5   2     1567.36     1593.75     52.36 o 
 -12   5   2      418.86      409.45     24.10 o 
 -11   5   2     3069.69     3077.46     78.95 o 
 -10   5   2     5515.91     5133.48    116.87 o 
  -9   5   2      782.27      737.17     34.55 o 
  -8   5   2     4773.36     4575.02     83.02 o 
  -7   5   2     1808.64     1771.70     38.61 o 
  -6   5   2     7171.02     7248.74    410.40 o 
  -5   5   2        1.30       13.08      7.08 o 
  -4   5   2     8491.13     8997.40    222.01 o 
  -3   5   2     1039.76     1207.67     22.46 o 
  -2   5   2     8076.33     8073.56    112.09 o 
  -1   5   2      265.21      262.48      7.28 o 
   0   5   2    28165.53    29440.85    345.56 o 
   1   5   2     1747.05     1682.43     24.57 o 
   2   5   2    23095.37    24154.70    320.32 o 
   3   5   2     5124.89     5247.02     92.83 o 
   4   5   2     1326.07     1235.54     26.69 o 
   5   5   2     2092.88     1990.64     92.22 o 
   6   5   2     7734.26     7697.85    397.84 o 
   7   5   2     4458.69     4761.56    144.35 o 
   8   5   2      236.30      215.90     20.36 o 
   9   5   2      834.91      837.10     42.43 o 
  10   5   2      917.64      929.11     45.69 o 
  11   5   2     1278.30     1287.21     46.98 o 
  12   5   2      488.83      415.26     23.87 o 
  13   5   2      781.52      824.42     82.76 o 
  14   5   2       57.18       54.26     13.58 o 
 -13   6   2      355.58      338.71     32.79 o 
 -12   6   2      434.23      459.83     25.56 o 
 -11   6   2      193.86      218.68     18.13 o 
 -10   6   2      622.56      569.98     26.38 o 
  -9   6   2     1467.56     1269.08     40.85 o 
  -8   6   2      916.61      916.61     40.50 o 
  -7   6   2     5628.83     5533.91    119.59 o 
  -6   6   2      301.82      299.96     17.51 o 
  -5   6   2     5535.63     5554.73    145.05 o 
  -4   6   2     1287.24     1411.94     26.63 o 
  -3   6   2    12746.59    13569.27    185.05 o 
  -2   6   2      251.59      277.57      9.80 o 
  -1   6   2    10380.11    10510.24    127.74 o 
   0   6   2        0.58        1.68      2.30 o 
   1   6   2     8776.92     9184.05    113.23 o 
   2   6   2       38.89       20.73      4.00 o 
   3   6   2    11897.56    12107.01    193.78 o 
   4   6   2      643.96      558.97     24.54 o 
   5   6   2     5508.84     5264.04    312.36 o 
   6   6   2     2106.27     1994.71     76.10 o 
   7   6   2     1361.82     1362.23     39.92 o 
   8   6   2      711.62      672.13     26.46 o 
   9   6   2     4410.35     4265.64    166.11 o 
  10   6   2     5953.90     5453.44    138.61 o 
  11   6   2      751.12      757.97     46.81 o 
  12   6   2      984.20     1068.16     39.88 o 
  13   6   2      136.81      166.49     23.16 o 
 -13   7   2      204.46      176.87     19.03 o 
 -12   7   2      147.57      132.86     16.52 o 
 -11   7   2     1408.45     1373.20    102.90 o 
 -10   7   2      769.27      743.77     31.03 o 
  -9   7   2     1173.87     1083.51     37.81 o 
  -8   7   2     1927.16     1755.22     41.20 o 
  -7   7   2     1137.97     1099.18     34.74 o 
  -6   7   2     3603.88     3495.69     98.70 o 
  -5   7   2     1264.47     1268.17     27.66 o 
  -4   7   2    12742.98    13056.77    486.53 o 
  -3   7   2        0.13        1.60      3.43 o 
  -2   7   2     7991.94     8192.33    116.43 o 
  -1   7   2        3.10        5.25      3.63 o 
   0   7   2     7074.32     7402.42    106.02 o 
   1   7   2      241.97      238.41      8.19 o 
   2   7   2     3843.48     3675.82     96.88 o 
   3   7   2      457.51      475.06     14.07 o 
   4   7   2     6534.50     6467.46    280.59 o 
   5   7   2      479.92      498.21     17.44 o 
   6   7   2     3957.86     3794.39    416.17 o 
   7   7   2     3264.97     3038.89     74.12 o 
   8   7   2     2080.16     1919.24     77.75 o 
   9   7   2     2737.50     2532.36    122.17 o 
  10   7   2      898.04      888.28     53.43 o 
  11   7   2     1750.43     1756.94    116.78 o 
  12   7   2      468.92      473.14     50.00 o 
 -12   8   2      440.45      430.05     26.08 o 
 -11   8   2      820.07      765.65     33.54 o 
 -10   8   2      414.15      394.06     23.48 o 
  -9   8   2      485.21      437.80     19.81 o 
  -8   8   2     1598.53     1534.72     75.29 o 
  -7   8   2     2736.10     2505.69     83.19 o 
  -6   8   2      193.80      169.88     17.12 o 
  -5   8   2     4021.87     3949.93    148.74 o 
  -4   8   2        1.44       11.19      4.46 o 
  -3   8   2     3321.37     3377.59     55.14 o 
  -2   8   2      161.18      166.73     10.96 o 
  -1   8   2     7567.36     7818.81    184.27 o 
   0   8   2       15.69       17.84      4.87 o 
   1   8   2     7004.47     7047.54    159.03 o 
   2   8   2       46.73       58.80      6.62 o 
   3   8   2     5504.41     5337.30     81.19 o 
   4   8   2      762.75      775.06     19.89 o 
   5   8   2     5411.42     5266.52    138.25 o 
   6   8   2     2530.90     2502.37     98.83 o 
   7   8   2     1406.07     1200.29     59.63 o 
   8   8   2     3104.02     2877.08    157.81 o 
   9   8   2      547.08      527.95     25.76 o 
  10   8   2      920.80      920.24     53.50 o 
  11   8   2      148.29      127.17     15.38 o 
  12   8   2      534.90      493.60     43.17 o 
 -11   9   2      413.74      382.30     24.61 o 
 -10   9   2      565.70      479.74     38.37 o 
  -9   9   2      414.16      381.89     18.54 o 
  -8   9   2     1712.76     1609.55     41.35 o 
  -7   9   2      405.15      428.57     19.20 o 
  -6   9   2     1826.98     1799.79     43.21 o 
  -5   9   2        4.90       -0.50      5.54 o 
  -4   9   2     2978.58     2878.33     63.59 o 
  -3   9   2      386.51      410.89     17.87 o 
  -2   9   2     4502.70     4459.53     71.00 o 
  -1   9   2        0.54       -1.50      4.39 o 
   0   9   2     6325.07     6346.48    206.44 o 
   1   9   2      474.98      485.89     16.10 o 
   2   9   2     6856.63     7020.05    117.99 o 
   3   9   2     1698.31     1647.08     36.06 o 
   4   9   2      955.74      922.15     23.13 o 
   5   9   2      217.49      251.47     12.25 o 
   6   9   2     1744.11     1665.39     74.66 o 
   7   9   2     1207.25     1265.33    115.13 o 
   8   9   2      553.11      538.57     41.27 o 
   9   9   2      663.98      658.65     29.33 o 
  10   9   2      245.68      215.24     19.59 o 
  11   9   2      409.68      408.67     38.96 o 
 -10  10   2      232.58      264.64     21.36 o 
  -9  10   2      837.94      834.63     31.22 o 
  -8  10   2      224.36      216.70     17.05 o 
  -7  10   2     2538.63     2455.98     55.65 o 
  -6  10   2      133.85      154.90     13.38 o 
  -5  10   2     2455.72     2413.68     57.84 o 
  -4  10   2      267.42      270.67     16.01 o 
  -3  10   2     3107.15     3042.48     63.43 o 
  -2  10   2        6.85       -2.94      6.14 o 
  -1  10   2     3421.52     3488.74     81.36 o 
   0  10   2     1781.64     1807.08     36.50 o 
   1  10   2     2650.45     2631.44     47.86 o 
   2  10   2       24.24       26.44      6.31 o 
   3  10   2     1251.47     1264.14     29.11 o 
   4  10   2     1670.21     1605.19     34.13 o 
   5  10   2     1140.63     1164.11     40.74 o 
   6  10   2      256.68      289.11     16.15 o 
   7  10   2      550.45      531.30     29.71 o 
   8  10   2      656.78      585.67     43.73 o 
   9  10   2      279.29      273.99     33.28 o 
  -8  11   2     2253.47     2321.67    103.61 o 
  -7  11   2        2.88       -2.23      7.30 o 
  -6  11   2     1030.11     1042.50     37.00 o 
  -5  11   2      790.54      856.12     29.21 o 
  -4  11   2     2371.04     2303.23     53.49 o 
  -3  11   2       10.47       -0.60      6.72 o 
  -2  11   2     1618.96     1627.00     42.10 o 
  -1  11   2       14.51       14.79      7.56 o 
   0  11   2     2147.71     2242.72     52.04 o 
   1  11   2       46.25       36.17      7.35 o 
   2  11   2     1234.08     1312.19     30.87 o 
   3  11   2      441.52      433.04     17.07 o 
   4  11   2     1520.63     1409.89     37.68 o 
   5  11   2      609.41      623.04     38.11 o 
   6  11   2      443.73      458.73     20.43 o 
   7  11   2      373.19      343.64     34.69 o 
   8  11   2      741.02      682.16     49.82 o 
  -6  12   2      330.19      400.00     21.35 o 
  -5  12   2     2444.33     2596.49     60.51 o 
  -4  12   2        2.35        0.89      7.69 o 
  -3  12   2     1501.79     1561.12     51.61 o 
  -2  12   2        0.25       -0.82      7.43 o 
  -1  12   2     1384.52     1490.48     41.70 o 
   0  12   2       31.81       14.26      9.07 o 
   1  12   2     1342.29     1476.55     40.87 o 
   2  12   2       95.77       95.34     15.63 o 
   3  12   2      991.57     1035.93     37.29 o 
   4  12   2      446.16      439.21     25.83 o 
   5  12   2      650.80      612.74     30.69 o 
  -1  13   2       26.60       23.84     14.26 o 
   0  13   2      781.74      885.35     72.11 o 
   1  13   2        4.99       -1.75     15.91 o 
 -15   1   3        7.57        0.32      9.74 o 
 -14   1   3       17.42       31.15     10.69 o 
 -13   1   3        7.37        7.48      9.64 o 
 -12   1   3      101.04      115.77     14.69 o 
 -11   1   3       22.54       28.78      9.50 o 
 -10   1   3       46.47       50.87      9.39 o 
  -9   1   3      245.84      273.02     16.00 o 
  -8   1   3      418.13      419.95     18.60 o 
  -7   1   3     1165.26     1258.33     37.00 o 
  -6   1   3       85.65       85.12      7.89 o 
  -5   1   3     1225.68     1284.50     36.34 o 
  -4   1   3        0.02        3.33      1.59 o 
  -3   1   3    10863.82    11865.07    141.09 o 
  -2   1   3     7436.44     7770.73     92.92 o 
  -1   1   3        5.43        8.21      1.30 o 
   0   1   3     3113.34     3418.98     54.07 o 
   1   1   3     5448.56     5864.93     79.61 o 
   2   1   3    24430.03    26017.35    400.36 o 
   3   1   3      259.82      245.61     12.48 o 
   4   1   3      128.33      135.16      6.24 o 
   5   1   3     2204.66     2415.58     53.50 o 
   6   1   3      682.99      740.43     22.59 o 
   7   1   3        5.82       17.17      5.64 o 
   8   1   3      955.66      926.80     28.83 o 
   9   1   3       27.02       42.21      8.18 o 
  10   1   3       31.55       43.37      8.98 o 
  11   1   3       60.38       51.29     10.11 o 
  12   1   3      351.16      341.77     20.92 o 
  13   1   3       39.44       62.41     13.59 o 
  14   1   3       96.11       92.69     14.34 o 
  15   1   3       78.03       93.12     13.58 o 
 -15   2   3       30.28       39.62     12.18 o 
 -14   2   3       97.69       82.56     14.02 o 
 -13   2   3       20.54       21.82     10.29 o 
 -12   2   3        0.01        4.72      8.49 o 
 -11   2   3      155.79      147.22     14.49 o 
 -10   2   3        5.56       22.01      8.03 o 
  -9   2   3       14.06       13.19      6.73 o 
  -8   2   3        9.55       -0.80      5.15 o 
  -7   2   3     1404.18     1437.07     46.11 o 
  -6   2   3      269.44      301.96     11.46 o 
  -5   2   3      186.50      193.38      8.28 o 
  -4   2   3     5181.04     5360.65     67.00 o 
  -3   2   3     7861.11     8249.66     99.60 o 
  -2   2   3     2015.75     1977.56     26.23 o 
  -1   2   3     1551.79     1735.69     20.61 o 
   0   2   3      189.25      168.35      4.46 o 
   1   2   3      163.59      151.28      4.60 o 
   2   2   3    16531.23    17778.63    273.80 o 
   3   2   3    15908.82    16976.39    262.28 o 
   4   2   3        0.28        0.02      2.90 o 
   5   2   3       93.05       74.72      5.41 o 
   6   2   3      645.69      695.61     33.64 o 
   7   2   3      802.52      951.96     49.05 o 
   8   2   3      234.00      227.42     14.07 o 
   9   2   3      400.06      372.64     18.16 o 
  10   2   3       75.21       89.88     13.24 o 
  11   2   3      492.08      485.30     36.61 o 
  12   2   3       12.85       12.14      8.74 o 
  13   2   3        2.79       -4.52      7.93 o 
  14   2   3      109.18      117.56     12.48 o 
 -15   3   3        1.25        9.88     11.46 o 
 -14   3   3      425.41      423.43     25.90 o 
 -13   3   3        0.98      -10.40     15.52 o 
 -12   3   3      284.94      290.77     20.28 o 
 -11   3   3       27.11       34.01      9.96 o 
 -10   3   3        5.41       13.31      7.53 o 
  -9   3   3     1007.34     1062.23     34.20 o 
  -8   3   3      206.90      245.36     14.80 o 
  -7   3   3      874.20      840.12     22.02 o 
  -6   3   3     4728.17     5109.88     87.09 o 
  -5   3   3      646.16      660.80     21.35 o 
  -4   3   3       97.95      125.34      9.12 o 
  -3   3   3      130.47      159.84      5.06 o 
  -2   3   3      325.85      377.93      6.61 o 
  -1   3   3       43.78       57.54      2.80 o 
   0   3   3      881.69      940.32     12.80 o 
   1   3   3     2550.75     2474.54     32.08 o 
   2   3   3     3893.47     4220.96    130.54 o 
   3   3   3      286.38      281.49     10.68 o 
   4   3   3     3464.87     3741.35     71.48 o 
   5   3   3     1807.95     1860.13     35.19 o 
   6   3   3      290.70      282.45     22.71 o 
   7   3   3      214.41      190.96      9.68 o 
   8   3   3        3.40        2.90      4.24 o 
   9   3   3      140.06      135.44      9.61 o 
  10   3   3      287.91      274.33     15.47 o 
  11   3   3       22.44       26.19      7.04 o 
  12   3   3      187.71      147.09     14.95 o 
  13   3   3       27.07       30.17     10.76 o 
  14   3   3        1.82        6.22      9.60 o 
 -14   4   3        0.44       -1.01      9.49 o 
 -13   4   3       15.31       17.53      9.61 o 
 -12   4   3      142.41      164.86     16.70 o 
 -11   4   3        0.33        3.43      9.39 o 
 -10   4   3      124.85      104.63     12.79 o 
  -9   4   3      257.37      241.58     22.00 o 
  -8   4   3       99.87       97.08      8.78 o 
  -7   4   3     1420.97     1362.30     52.89 o 
  -6   4   3     3906.34     4248.86     74.97 o 
  -5   4   3      205.84      220.80     13.78 o 
  -4   4   3      782.98      798.24     17.87 o 
  -3   4   3      726.32      703.00     13.42 o 
  -2   4   3      671.44      620.39      9.94 o 
  -1   4   3      799.97      922.49     13.20 o 
   0   4   3        1.38        2.74      1.55 o 
   1   4   3      765.64      774.29     12.74 o 
   2   4   3       59.47       69.41      3.73 o 
   3   4   3      450.70      456.03     11.87 o 
   4   4   3     1274.71     1495.33     52.56 o 
   5   4   3     1364.65     1478.78     44.98 o 
   6   4   3      487.22      488.60     16.75 o 
   7   4   3      393.89      425.41     14.24 o 
   8   4   3      355.06      370.50     13.88 o 
   9   4   3      104.79      105.30      8.86 o 
  10   4   3       53.20       61.11     10.71 o 
  11   4   3       54.61       34.49     10.90 o 
  12   4   3        7.97       11.60      9.19 o 
  13   4   3       44.55       55.99     20.04 o 
  14   4   3      112.34      142.34     17.45 o 
 -14   5   3      145.13      153.20     18.45 o 
 -13   5   3        7.47       17.69     10.18 o 
 -12   5   3      127.11      129.36     15.80 o 
 -11   5   3       95.41      135.12     15.10 o 
 -10   5   3       41.77       54.65     11.20 o 
  -9   5   3      530.77      500.11     25.09 o 
  -8   5   3       43.53       54.81      7.98 o 
  -7   5   3      597.27      552.40     19.68 o 
  -6   5   3      715.68      679.41     20.13 o 
  -5   5   3     1792.23     1828.40     47.56 o 
  -4   5   3     1910.43     1966.71     39.52 o 
  -3   5   3        6.22       18.82      2.65 o 
  -2   5   3     1392.37     1535.80     20.50 o 
  -1   5   3     3498.30     3734.73     43.92 o 
   0   5   3      336.67      377.22      7.81 o 
   1   5   3      394.36      397.92      8.12 o 
   2   5   3     1253.49     1290.11     19.81 o 
   3   5   3     1931.98     1976.82     40.51 o 
   4   5   3     1295.19     1326.31     33.03 o 
   5   5   3      165.21      189.08      8.34 o 
   6   5   3      182.61      159.46     16.26 o 
   7   5   3       49.18       59.13      8.57 o 
   8   5   3      377.71      378.51     18.33 o 
   9   5   3       59.86       62.05     10.37 o 
  10   5   3        0.27        6.37      7.28 o 
  11   5   3        5.70        3.09      8.02 o 
  12   5   3       19.67       15.70      9.25 o 
  13   5   3       42.32       43.96     11.50 o 
 -13   6   3       56.01       62.98     14.17 o 
 -12   6   3        0.65      -11.17      7.62 o 
 -11   6   3      226.06      190.05     17.39 o 
 -10   6   3      253.43      209.88     17.13 o 
  -9   6   3      309.26      362.38     17.17 o 
  -8   6   3     1412.89     1306.08     35.89 o 
  -7   6   3      500.43      461.13     21.73 o 
  -6   6   3      312.73      298.36     13.56 o 
  -5   6   3      101.79       99.44      8.60 o 
  -4   6   3     2280.62     2451.67     40.46 o 
  -3   6   3      489.83      511.51     18.27 o 
  -2   6   3      628.51      756.41     16.90 o 
  -1   6   3      239.04      260.22      8.13 o 
   0   6   3     1617.55     1616.33     23.92 o 
   1   6   3      541.14      532.52     10.15 o 
   2   6   3     1396.05     1420.16     20.25 o 
   3   6   3      625.59      656.16     18.45 o 
   4   6   3      104.46       91.12     14.18 o 
   5   6   3       93.35      113.86     10.44 o 
   6   6   3        2.58       11.26      6.90 o 
   7   6   3       13.02       10.92      6.14 o 
   8   6   3      429.51      379.69     19.56 o 
   9   6   3        6.35        1.58      7.46 o 
  10   6   3       11.47       28.48      9.57 o 
  11   6   3        4.78        7.76      8.32 o 
  12   6   3       90.42       90.55     13.76 o 
  13   6   3        3.04        2.89     21.23 o 
 -13   7   3       15.40        7.63     10.55 o 
 -12   7   3       64.39       56.29     12.34 o 
 -11   7   3      227.82      265.92     20.29 o 
 -10   7   3        4.43       11.05      8.87 o 
  -9   7   3      326.24      259.64     16.12 o 
  -8   7   3        0.34        2.07      5.85 o 
  -7   7   3       94.43       86.32      9.63 o 
  -6   7   3       34.83       33.05      8.28 o 
  -5   7   3      445.69      438.38     23.16 o 
  -4   7   3       57.29       62.82      6.13 o 
  -3   7   3      271.13      248.96     10.26 o 
  -2   7   3     3734.91     3734.57    146.84 o 
  -1   7   3      335.75      314.61     11.25 o 
   0   7   3      293.47      296.40     10.78 o 
   1   7   3      948.60      987.52     32.79 o 
   2   7   3       13.85       17.53      3.61 o 
   3   7   3      750.88      765.54     19.92 o 
   4   7   3      269.21      249.73     12.26 o 
   5   7   3      134.36      131.42      9.56 o 
   6   7   3       98.80       96.56     17.45 o 
   7   7   3      269.84      228.18     16.06 o 
   8   7   3        4.81       -6.75      6.66 o 
   9   7   3       25.03       38.88      9.99 o 
  10   7   3       53.61       62.17     11.50 o 
  11   7   3       79.34       63.84     12.26 o 
  12   7   3        1.17        5.75     13.24 o 
 -12   8   3        0.07        3.77      9.13 o 
 -11   8   3        9.56       23.20     10.34 o 
 -10   8   3       31.38        9.00      8.66 o 
  -9   8   3       96.88      110.63     11.57 o 
  -8   8   3       64.02       42.87     16.19 o 
  -7   8   3      232.21      245.66     17.60 o 
  -6   8   3       28.66       28.68      7.19 o 
  -5   8   3      826.36      822.52     25.07 o 
  -4   8   3     1043.86      995.48     27.45 o 
  -3   8   3      404.61      427.63     23.69 o 
  -2   8   3       67.19       70.44      6.77 o 
  -1   8   3      637.72      626.88     17.07 o 
   0   8   3      904.47      871.72     20.79 o 
   1   8   3      644.24      633.27     20.50 o 
   2   8   3      869.62      869.76     20.95 o 
   3   8   3      103.22       97.66      6.62 o 
   4   8   3      346.23      312.22     12.55 o 
   5   8   3     1113.87     1143.45     29.81 o 
   6   8   3     2031.97     1882.41    132.09 o 
   7   8   3        0.16       -2.64      7.20 o 
   8   8   3       49.57       36.17      9.76 o 
   9   8   3       27.78       26.92      9.13 o 
  10   8   3       67.61       32.93     15.77 o 
  11   8   3      108.18       61.03     19.55 o 
 -11   9   3       31.40       18.16     21.72 o 
 -10   9   3       94.05      118.00     15.57 o 
  -9   9   3       17.91       29.86      8.44 o 
  -8   9   3      486.91      480.33     34.71 o 
  -7   9   3      418.97      383.30     18.39 o 
  -6   9   3      974.36      960.41     34.52 o 
  -5   9   3       13.60        7.92      5.96 o 
  -4   9   3      275.27      289.41     20.28 o 
  -3   9   3      811.85      839.28     25.95 o 
  -2   9   3        2.63       -2.49      5.62 o 
  -1   9   3      249.32      257.56     12.12 o 
   0   9   3      106.50      104.19      8.50 o 
   1   9   3      232.98      205.64     11.04 o 
   2   9   3     1371.86     1362.39     29.36 o 
   3   9   3     1673.23     1662.01     33.67 o 
   4   9   3      228.24      222.47     11.51 o 
   5   9   3      101.67      109.47      9.74 o 
   6   9   3      149.56      141.01     14.50 o 
   7   9   3      260.88      225.01     27.61 o 
   8   9   3        8.74        9.32     12.33 o 
   9   9   3      311.53      296.69     32.93 o 
  10   9   3      166.94      162.57     27.40 o 
  -9  10   3      183.43      222.01     18.34 o 
  -8  10   3      428.85      448.39     21.04 o 
  -7  10   3       61.57       73.68     10.82 o 
  -6  10   3       74.80       77.79     10.69 o 
  -5  10   3      503.42      508.46     21.34 o 
  -4  10   3      199.73      201.32     14.14 o 
  -3  10   3       56.49       83.61     10.73 o 
  -2  10   3        0.85       -0.67      6.04 o 
  -1  10   3     1258.51     1334.76     35.94 o 
   0  10   3      235.70      265.95     15.70 o 
   1  10   3        0.37       -5.44      4.71 o 
   2  10   3     1373.73     1411.46     31.08 o 
   3  10   3      151.72      162.51     10.75 o 
   4  10   3     1194.41     1245.42     48.49 o 
   5  10   3        4.19       -3.97      5.18 o 
   6  10   3       48.98       81.10     13.49 o 
   7  10   3       69.29       54.17     18.99 o 
   8  10   3       12.03       10.44     13.94 o 
   9  10   3       75.81       83.60     22.07 o 
  -8  11   3       16.82       56.83     11.05 o 
  -7  11   3       62.18       79.17     11.46 o 
  -6  11   3      254.62      259.29     17.03 o 
  -5  11   3       55.67       53.46     10.07 o 
  -4  11   3      351.22      372.17     18.98 o 
  -3  11   3       66.74       79.07     11.36 o 
  -2  11   3      599.60      653.21     24.93 o 
  -1  11   3      537.71      576.79     23.21 o 
   0  11   3       26.41        9.66      7.25 o 
   1  11   3        5.70       11.84     11.55 o 
   2  11   3       49.87       64.71     17.40 o 
   3  11   3      968.32     1060.28     27.19 o 
   4  11   3       38.95       47.15      9.34 o 
   5  11   3      123.83      139.43     16.36 o 
   6  11   3       12.38       17.10     14.22 o 
   7  11   3       85.40       92.08     22.70 o 
  -6  12   3      264.44      273.53     18.77 o 
  -5  12   3       67.32       73.44     12.32 o 
  -4  12   3      185.00      175.81     15.53 o 
  -3  12   3      221.29      261.05     18.16 o 
  -2  12   3      124.10      133.37     15.76 o 
  -1  12   3       53.46       68.28     11.25 o 
   0  12   3      153.77      184.26     15.38 o 
   1  12   3        0.32        0.18      8.91 o 
   2  12   3      704.19      834.20     36.65 o 
   3  12   3       10.11        5.13      8.90 o 
   4  12   3        7.34       20.53     15.14 o 
   5  12   3       58.67       51.28     21.76 o 
   0  13   3        7.20        7.35     12.02 o 
 -15   0   4      701.16      760.72     48.49 o 
 -14   0   4      228.93      188.15     25.58 o 
 -13   0   4      418.68      423.45     34.48 o 
 -12   0   4     8422.02     8285.90    251.21 o 
 -11   0   4     4442.48     4655.47    151.01 o 
 -10   0   4      166.61      148.98     19.06 o 
  -9   0   4      238.65      296.62     23.75 o 
  -8   0   4    12414.82    13463.34    378.96 o 
  -7   0   4      268.80      346.86     22.42 o 
  -6   0   4    22509.57    23636.58    445.73 o 
  -5   0   4     6064.37     6413.97    127.40 o 
  -4   0   4    18616.28    18551.39    281.61 o 
  -3   0   4     4592.46     4117.28     66.04 o 
  -2   0   4     1500.02     1079.92     19.82 o 
  -1   0   4     3019.73     3265.91     64.78 o 
   0   0   4    21536.35    21313.46    398.16 o 
   1   0   4     7109.95     7449.44    141.80 o 
   2   0   4     6765.66     7230.20    188.71 o 
   3   0   4     2007.36     2087.06     90.15 o 
   4   0   4     2587.08     2761.05     58.44 o 
   5   0   4     2052.21     1853.52     43.08 o 
   6   0   4    12403.73    12991.98    260.67 o 
   7   0   4    13122.66    13432.65    373.84 o 
   8   0   4     1139.87      999.67     42.60 o 
   9   0   4     6310.42     6480.04    193.05 o 
  10   0   4     1459.38     1537.83     61.66 o 
  11   0   4     1035.77     1100.64     51.15 o 
  12   0   4      557.29      509.85     34.20 o 
  13   0   4     1053.98     1088.80     54.31 o 
  14   0   4        1.75       -3.26      8.99 o 
 -15   1   4      278.32      289.04     22.35 o 
 -14   1   4      742.99      758.46     33.10 o 
 -13   1   4     1302.83     1321.63     44.55 o 
 -12   1   4     1635.26     1630.69     49.59 o 
 -11   1   4     4752.41     4769.52    143.41 o 
 -10   1   4     2476.76     2454.75     62.55 o 
  -9   1   4     3564.76     3568.83     82.43 o 
  -8   1   4      508.84      444.96     36.65 o 
  -7   1   4     8738.49     8933.31    336.42 o 
  -6   1   4      598.74      569.84     17.50 o 
  -5   1   4    19823.00    20588.75    243.88 o 
  -4   1   4       10.91       22.23      4.04 o 
  -3   1   4     4796.76     4507.29     56.38 o 
  -2   1   4    29202.87    31702.61    337.61 o 
  -1   1   4    59607.13    58896.03    957.81 o 
   0   1   4    13448.19    14131.63    214.70 o 
   1   1   4    10731.97    10605.71    143.70 o 
   2   1   4    16562.20    17475.14    231.47 o 
   3   1   4    12370.43    13059.70    177.90 o 
   4   1   4    12368.67    12939.69    174.02 o 
   5   1   4     4924.52     4827.39     80.29 o 
   6   1   4     8745.19     8727.82    140.72 o 
   7   1   4     1582.41     1453.61     30.99 o 
   8   1   4     6168.00     6223.74    134.80 o 
   9   1   4     2516.60     2469.61     94.53 o 
  10   1   4     2693.23     2632.16     65.14 o 
  11   1   4      665.04      649.55     48.91 o 
  12   1   4     2188.85     2170.02     48.48 o 
  13   1   4      117.75      132.16     12.43 o 
  14   1   4      575.30      693.74     25.62 o 
 -15   2   4      877.76      951.39     39.53 o 
 -14   2   4      722.18      729.70     32.70 o 
 -13   2   4       75.71      119.85     15.56 o 
 -12   2   4     3132.63     3120.46     85.00 o 
 -11   2   4     1659.38     1604.60     53.78 o 
 -10   2   4     2154.59     2122.65     56.58 o 
  -9   2   4     3761.37     3729.07     92.74 o 
  -8   2   4     4441.02     3956.83    184.78 o 
  -7   2   4      529.60      521.46     20.13 o 
  -6   2   4    12922.17    13240.23    179.64 o 
  -5   2   4     2546.90     2616.06     36.32 o 
  -4   2   4    28085.74    28583.14    372.68 o 
  -3   2   4        6.23        6.00      3.65 o 
  -2   2   4    19119.15    19874.83    234.02 o 
  -1   2   4    26221.09    27745.59    324.84 o 
   0   2   4     2484.27     2226.36     41.74 o 
   1   2   4       21.23       60.46     31.06 o 
   2   2   4     2853.90     3045.57     43.74 o 
   3   2   4     8725.84     9477.85    201.87 o 
   4   2   4     8305.69     8532.48    141.26 o 
   5   2   4     4092.68     3848.80     85.96 o 
   6   2   4    12675.00    13397.76    267.17 o 
   7   2   4     6063.66     6011.54    140.94 o 
   8   2   4      958.25      848.59     41.51 o 
   9   2   4     4451.17     4147.39    177.22 o 
  10   2   4     1392.92     1324.31     37.79 o 
  11   2   4     3093.07     3020.35     78.72 o 
  12   2   4       21.25       16.42     11.04 o 
  13   2   4     1438.27     1427.47     65.09 o 
  14   2   4      267.90      294.09     18.01 o 
 -14   3   4      146.88      202.94     19.40 o 
 -13   3   4      319.99      282.87     34.76 o 
 -12   3   4     1496.45     1529.15     48.26 o 
 -11   3   4     2434.73     2399.24     64.12 o 
 -10   3   4     2166.57     2252.35     59.68 o 
  -9   3   4     4013.27     3868.85     89.19 o 
  -8   3   4      984.60      931.33     35.53 o 
  -7   3   4    10862.72    11086.16    178.82 o 
  -6   3   4      538.48      565.15     16.72 o 
  -5   3   4    26554.39    28300.56    370.47 o 
  -4   3   4     1445.29     1554.17     23.40 o 
  -3   3   4     6209.82     6019.59     89.04 o 
  -2   3   4      714.67      763.20     11.08 o 
  -1   3   4     6324.03     6148.10     68.24 o 
   0   3   4     2624.30     2667.34     38.78 o 
   1   3   4    26135.32    27052.53    356.68 o 
   2   3   4      400.25      404.22     15.21 o 
   3   3   4    26302.45    27773.78    716.05 o 
   4   3   4     5696.29     6216.02    100.71 o 
   5   3   4     2742.83     2625.02     47.09 o 
   6   3   4     3733.98     3455.10     66.81 o 
   7   3   4     1606.03     1583.44     36.45 o 
   8   3   4     4578.59     4618.34    178.81 o 
   9   3   4     1457.75     1371.72     40.29 o 
  10   3   4     2454.93     2460.15     71.85 o 
  11   3   4       18.93       23.28      6.97 o 
  12   3   4     3641.17     3665.23     79.47 o 
  13   3   4       87.85       87.06     13.61 o 
  14   3   4      982.23     1125.86     51.50 o 
 -14   4   4      216.46      244.64     21.31 o 
 -13   4   4     1401.79     1456.47     49.02 o 
 -12   4   4     2720.98     2685.92     72.27 o 
 -11   4   4      919.52      943.47     49.12 o 
 -10   4   4     1868.24     1803.66     51.49 o 
  -9   4   4     1391.19     1437.16     53.19 o 
  -8   4   4     5772.48     5790.04    100.74 o 
  -7   4   4       18.39       13.80      7.32 o 
  -6   4   4     5578.99     5552.90    115.76 o 
  -5   4   4     5058.76     5483.69     78.74 o 
  -4   4   4    18207.31    18940.30    225.52 o 
  -3   4   4      155.63      144.55      4.70 o 
  -2   4   4    24506.98    25566.04    273.04 o 
  -1   4   4      191.98      174.48      5.83 o 
   0   4   4    13919.47    13939.43    150.79 o 
   1   4   4     2812.36     2908.22     38.07 o 
   2   4   4    18871.21    19859.20    263.91 o 
   3   4   4    14461.51    15052.12    221.41 o 
   4   4   4    22410.27    22556.08    548.27 o 
   5   4   4      729.19      711.61     17.61 o 
   6   4   4     1087.49      952.45     28.95 o 
   7   4   4     5911.75     5901.96    120.08 o 
   8   4   4      802.06      741.66     32.77 o 
   9   4   4     5160.83     5095.40    168.01 o 
  10   4   4        1.72       -0.59      6.87 o 
  11   4   4     1718.22     1706.93    189.48 o 
  12   4   4       89.22       96.09     13.52 o 
  13   4   4      974.18     1058.45     45.34 o 
  14   4   4       46.53       34.70     11.27 o 
 -14   5   4      341.17      382.47     25.41 o 
 -13   5   4      801.79      843.18     36.14 o 
 -12   5   4     1218.27     1209.02     43.10 o 
 -11   5   4     2783.77     2535.08     68.47 o 
 -10   5   4     1278.60     1266.26     41.38 o 
  -9   5   4     3709.82     3535.53     68.53 o 
  -8   5   4      794.82      792.59     23.78 o 
  -7   5   4     5047.16     4888.90     87.07 o 
  -6   5   4      741.54      694.27     24.92 o 
  -5   5   4     4789.03     4704.41    156.67 o 
  -4   5   4      951.84      935.26     15.91 o 
  -3   5   4    11792.57    12098.87    132.70 o 
  -2   5   4       57.26       79.39      4.04 o 
  -1   5   4    11706.02    11932.77    130.56 o 
   0   5   4     1573.14     1506.45     20.56 o 
   1   5   4    11579.33    11627.52    127.58 o 
   2   5   4     8963.21     9269.46    112.90 o 
   3   5   4     4604.95     4381.69    111.07 o 
   4   5   4     8925.61     8633.90    203.37 o 
   5   5   4     5549.88     5602.75    122.63 o 
   6   5   4     2054.99     2025.21     65.11 o 
   7   5   4     1198.54     1185.60     64.19 o 
   8   5   4      717.79      682.59     34.51 o 
   9   5   4     1420.55     1345.48     87.31 o 
  10   5   4     4227.77     4151.62    216.18 o 
  11   5   4      317.03      310.96     46.74 o 
  12   5   4     1456.96     1459.39    122.80 o 
  13   5   4      265.94      312.40     40.61 o 
 -13   6   4      619.50      647.81     31.79 o 
 -12   6   4      554.48      553.01     28.13 o 
 -11   6   4      310.70      309.22     21.55 o 
 -10   6   4     1952.02     1801.22     65.83 o 
  -9   6   4     1301.99     1249.98     33.19 o 
  -8   6   4     4631.23     4433.15    134.32 o 
  -7   6   4     1039.61     1008.80     27.52 o 
  -6   6   4     4823.84     4630.86    132.87 o 
  -5   6   4     1242.10     1266.32     31.00 o 
  -4   6   4     7000.68     6825.55    216.39 o 
  -3   6   4      299.54      311.32     10.27 o 
  -2   6   4    15626.64    16560.11    180.02 o 
  -1   6   4      782.91      782.84     13.13 o 
   0   6   4     3426.42     3177.19     39.10 o 
   1   6   4        7.47        6.29      2.26 o 
   2   6   4     6436.76     6621.35     83.01 o 
   3   6   4     7427.46     7798.36    123.12 o 
   4   6   4     6535.59     6815.89    238.04 o 
   5   6   4     2908.10     2546.19     91.17 o 
   6   6   4     2345.18     2182.20    129.43 o 
   7   6   4     3159.90     3318.68    105.67 o 
   8   6   4     1178.89     1174.15     48.42 o 
   9   6   4     3167.66     3095.52    226.69 o 
  10   6   4      450.36      411.73     22.28 o 
  11   6   4     1248.54     1266.78     43.59 o 
  12   6   4       71.42       79.04     20.11 o 
  13   6   4      558.77      514.76     42.11 o 
 -12   7   4      909.08      922.04     40.61 o 
 -11   7   4     1061.14     1014.01     38.64 o 
 -10   7   4      413.36      389.34     18.60 o 
  -9   7   4     2311.71     2047.55     47.30 o 
  -8   7   4       10.99       12.73      8.03 o 
  -7   7   4     4629.76     4386.86    163.54 o 
  -6   7   4        0.33       -1.87      4.78 o 
  -5   7   4     3761.95     3653.15    115.02 o 
  -4   7   4      321.46      316.22     14.05 o 
  -3   7   4     8308.81     8608.75    121.75 o 
  -2   7   4        0.42        5.31      3.73 o 
  -1   7   4     4646.96     4497.03    145.77 o 
   0   7   4       45.57       51.73      4.41 o 
   1   7   4     3339.07     3327.38     46.48 o 
   2   7   4     1382.77     1408.46     26.69 o 
   3   7   4     6242.92     6384.14     94.33 o 
   4   7   4      609.31      596.17     18.88 o 
   5   7   4     1046.44     1037.58     44.64 o 
   6   7   4     1585.22     1478.49     56.79 o 
   7   7   4     2003.14     1783.63    119.23 o 
   8   7   4     1609.58     1526.42    104.30 o 
   9   7   4      667.39      620.27     68.53 o 
  10   7   4     1390.64     1315.14     66.22 o 
  11   7   4      260.67      217.23     28.87 o 
  12   7   4      832.26      829.32     54.03 o 
 -12   8   4      998.46      954.19     39.48 o 
 -11   8   4      209.19      214.62     19.29 o 
 -10   8   4      308.60      340.41     18.19 o 
  -9   8   4      675.61      598.46     22.82 o 
  -8   8   4     1211.35     1173.30     33.25 o 
  -7   8   4       44.03       33.60      7.70 o 
  -6   8   4     5687.29     5277.99    121.56 o 
  -5   8   4      185.81      184.90     12.61 o 
  -4   8   4     6036.32     5969.83    105.59 o 
  -3   8   4      240.14      218.24     13.07 o 
  -2   8   4     8056.83     8425.09    142.59 o 
  -1   8   4        1.37        7.54      4.93 o 
   0   8   4     2190.76     2122.83     38.12 o 
   1   8   4     2203.72     2183.75     39.05 o 
   2   8   4     2156.94     2213.79     39.66 o 
   3   8   4      112.67      107.51      6.89 o 
   4   8   4     3827.92     3942.85    149.75 o 
   5   8   4      380.76      370.32     16.41 o 
   6   8   4     2051.51     2027.77    238.53 o 
   7   8   4     2660.48     2503.30    140.92 o 
   8   8   4      247.49      244.42     27.96 o 
   9   8   4     1086.02      911.37     53.12 o 
  10   8   4      153.12      130.27     23.90 o 
  11   8   4      863.24      777.04     51.92 o 
 -11   9   4      517.23      521.74     29.10 o 
 -10   9   4      198.12      196.62     20.81 o 
  -9   9   4     1597.94     1406.71     46.16 o 
  -8   9   4      449.02      496.15     21.36 o 
  -7   9   4     1670.84     1634.12     51.81 o 
  -6   9   4       55.37       59.55     15.32 o 
  -5   9   4     3235.52     3110.09     63.77 o 
  -4   9   4      133.66       98.47     10.43 o 
  -3   9   4     2151.17     2202.50     52.74 o 
  -2   9   4      116.52      115.03     11.06 o 
  -1   9   4     7696.91     7864.89    135.92 o 
   0   9   4       48.43       43.12      6.74 o 
   1   9   4     4330.26     4234.38    144.85 o 
   2   9   4     2251.85     2236.34     41.39 o 
   3   9   4     3772.07     3872.28     63.42 o 
   4   9   4     1223.06     1206.53     38.14 o 
   5   9   4     1165.94     1146.64     31.33 o 
   6   9   4     2112.40     2151.67    205.39 o 
   7   9   4      130.88      146.67     24.56 o 
   8   9   4      851.24      965.24    207.94 o 
   9   9   4      209.68      197.41     48.63 o 
  10   9   4      627.42      680.00    118.32 o 
  -9  10   4       55.42       64.31     16.43 o 
  -8  10   4     1116.87     1075.67     33.43 o 
  -7  10   4      126.98      120.15     12.54 o 
  -6  10   4     1473.86     1417.76     66.55 o 
  -5  10   4      139.41      137.46     12.68 o 
  -4  10   4     3112.68     3015.21     63.64 o 
  -3  10   4      211.00      171.37     16.64 o 
  -2  10   4     2913.87     3004.77     79.58 o 
  -1  10   4       58.01       60.42      9.53 o 
   0  10   4     5142.57     5508.33    101.85 o 
   1  10   4     1038.10     1020.28     30.29 o 
   2  10   4     1565.95     1620.80     34.04 o 
   3  10   4      523.83      492.43     20.11 o 
   4  10   4     1195.87     1214.59     33.66 o 
   5  10   4      404.99      423.93     24.81 o 
   6  10   4     1826.75     1700.51     91.31 o 
   7  10   4     1469.33     1307.43     68.74 o 
   8  10   4      190.12      170.21     28.45 o 
   9  10   4      941.34      964.77     59.14 o 
  -8  11   4      370.16      384.43     21.31 o 
  -7  11   4     1084.67     1163.61     35.87 o 
  -6  11   4      118.17      122.12     13.28 o 
  -5  11   4     1879.94     1943.59     63.75 o 
  -4  11   4       38.16       44.11      9.69 o 
  -3  11   4     2528.61     2551.35     57.91 o 
  -2  11   4        4.26        0.91      7.50 o 
  -1  11   4     3987.86     4128.14     97.95 o 
   0  11   4      566.52      519.78     22.77 o 
   1  11   4      662.44      719.77     32.75 o 
   2  11   4      877.74      860.95     74.56 o 
   3  11   4     3590.27     3792.34     96.07 o 
   4  11   4      799.46      808.68     27.69 o 
   5  11   4      454.43      492.45     27.88 o 
   6  11   4      327.87      320.52     35.60 o 
   7  11   4      245.58      242.87     33.00 o 
  -5  12   4       63.29       74.79     12.12 o 
  -4  12   4     1566.11     1613.57     44.16 o 
  -3  12   4        7.61       -4.54      7.58 o 
  -2  12   4      915.18      941.25     39.39 o 
  -1  12   4      122.61       99.51     16.50 o 
   0  12   4      574.65      662.39     33.21 o 
   1  12   4      303.12      312.40     40.68 o 
   2  12   4     1716.08     1806.60    102.20 o 
   3  12   4      330.21      391.01     33.71 o 
   4  12   4      844.13      904.93     78.20 o 
   5  12   4      263.69      240.70     32.86 o 
 -15   1   5       54.20       46.09     13.00 o 
 -14   1   5       38.40       42.07     11.72 o 
 -13   1   5      215.01      216.82     18.53 o 
 -12   1   5        3.44       10.50      8.79 o 
 -11   1   5      408.48      370.83     20.98 o 
 -10   1   5        5.09       16.72      8.15 o 
  -9   1   5       27.33       36.51     32.44 o 
  -8   1   5        1.71        5.29      7.43 o 
  -7   1   5     1989.15     2122.48     36.29 o 
  -6   1   5       36.54       44.22      4.13 o 
  -5   1   5        7.70        5.51      5.66 o 
  -4   1   5     1023.01      964.30     15.79 o 
  -3   1   5      509.02      473.32      9.20 o 
  -2   1   5     2347.37     2409.41     28.31 o 
  -1   1   5    16062.85    16657.96    220.81 o 
   0   1   5        2.62        3.90      2.12 o 
   1   1   5     2472.38     2518.45     36.72 o 
   2   1   5     1173.94     1162.69     19.00 o 
   3   1   5      210.65      214.03      6.47 o 
   4   1   5      892.95      909.45     17.19 o 
   5   1   5      362.97      377.81     10.43 o 
   6   1   5      856.64      931.99     24.82 o 
   7   1   5      331.53      311.68     10.76 o 
   8   1   5      898.95      951.74     21.36 o 
   9   1   5      149.23      121.81      8.46 o 
  10   1   5      229.93      197.82     11.82 o 
  11   1   5       11.28       -1.12      5.02 o 
  12   1   5        2.86       -2.62      5.44 o 
  13   1   5        0.44        1.30      5.88 o 
  14   1   5       57.16       59.82      9.22 o 
 -15   2   5        2.27      -12.75     13.03 o 
 -14   2   5       22.00       25.60     11.14 o 
 -13   2   5        4.36        3.83      8.79 o 
 -12   2   5      214.08      224.81     18.08 o 
 -11   2   5      391.52      380.09     21.10 o 
 -10   2   5        3.03       -1.80      7.45 o 
  -9   2   5      966.82      969.62     32.11 o 
  -8   2   5       46.78       33.49     10.27 o 
  -7   2   5       15.42       18.25      4.15 o 
  -6   2   5     7846.73     8852.53    109.79 o 
  -5   2   5      680.07      753.11     14.37 o 
  -4   2   5        3.97       10.63      2.62 o 
  -3   2   5      717.50      781.36     13.27 o 
  -2   2   5      182.68      180.91      5.16 o 
  -1   2   5     1726.72     1724.02     23.60 o 
   0   2   5      676.73      647.84     11.63 o 
   1   2   5       12.74       14.77      2.22 o 
   2   2   5      941.96      986.75     31.82 o 
   3   2   5        8.66        6.69      2.28 o 
   4   2   5     1174.68     1211.69     21.65 o 
   5   2   5      998.45     1048.70     37.75 o 
   6   2   5        0.12        1.31      2.99 o 
   7   2   5      263.13      264.37     10.06 o 
   8   2   5      294.13      252.47     11.78 o 
   9   2   5      215.99      204.73     11.95 o 
  10   2   5        0.08        9.46     13.25 o 
  11   2   5       13.04       16.21      7.89 o 
  12   2   5       23.48       14.97      7.26 o 
  13   2   5       40.76       43.39      8.09 o 
  14   2   5       45.89       55.79      9.23 o 
 -14   3   5      328.82      317.27     22.36 o 
 -13   3   5       46.48       28.69     13.98 o 
 -12   3   5       13.55       15.80      9.24 o 
 -11   3   5      404.35      391.30     21.72 o 
 -10   3   5       37.10       46.96     10.30 o 
  -9   3   5      491.87      484.84     32.02 o 
  -8   3   5       90.58       75.19      7.88 o 
  -7   3   5      407.84      454.50     15.52 o 
  -6   3   5      833.27      892.72     17.06 o 
  -5   3   5     1832.35     1905.85     28.64 o 
  -4   3   5     4566.21     4739.56     60.87 o 
  -3   3   5     2347.28     2546.67     34.62 o 
  -2   3   5      896.40      915.55     14.95 o 
  -1   3   5       16.30       32.80      2.60 o 
   0   3   5      348.77      340.23      8.05 o 
   1   3   5      583.84      591.34     19.36 o 
   2   3   5     2592.28     2520.65     44.23 o 
   3   3   5       90.64       87.39      4.78 o 
   4   3   5      896.51      935.40     34.62 o 
   5   3   5      521.45      504.77     15.58 o 
   6   3   5       66.15       48.60      5.21 o 
   7   3   5        1.29        0.45      4.01 o 
   8   3   5      322.29      313.65     22.00 o 
   9   3   5       76.12       66.53      7.80 o 
  10   3   5       34.02       28.56      7.01 o 
  11   3   5      127.47      144.36     11.44 o 
  12   3   5      202.88      209.60     13.93 o 
  13   3   5      215.57      228.82     16.00 o 
  14   3   5        1.93       11.02      8.13 o 
 -14   4   5       77.65       82.08     14.91 o 
 -13   4   5       72.56       64.45     13.20 o 
 -12   4   5        2.05       26.55     10.33 o 
 -11   4   5       76.53       90.93     13.50 o 
 -10   4   5        8.71       10.27      8.05 o 
  -9   4   5      817.05      790.07     31.23 o 
  -8   4   5      516.98      500.43     17.94 o 
  -7   4   5        7.18        8.74      6.82 o 
  -6   4   5        8.93       16.57      4.34 o 
  -5   4   5      580.71      524.91     13.29 o 
  -4   4   5      737.42      870.62     14.34 o 
  -3   4   5      534.50      591.79      9.92 o 
  -2   4   5      839.08     1007.81     14.50 o 
  -1   4   5     1359.56     1349.59     18.22 o 
   0   4   5       94.55      100.32      4.55 o 
   1   4   5      401.96      492.94     11.74 o 
   2   4   5       50.81       66.77      4.28 o 
   3   4   5     7566.70     7971.76    174.73 o 
   4   4   5     3114.23     3293.21    106.41 o 
   5   4   5      659.99      764.60     16.72 o 
   6   4   5        0.38       -0.96      3.13 o 
   7   4   5        8.07        8.08      4.54 o 
   8   4   5       46.10       48.79      6.54 o 
   9   4   5     1078.17     1098.91     30.54 o 
  10   4   5        6.05       -1.18      7.04 o 
  11   4   5        0.20       -2.25      9.07 o 
  12   4   5        0.06        6.86     12.68 o 
  13   4   5        6.13       29.47     11.48 o 
 -14   5   5        5.76       -6.11      9.51 o 
 -13   5   5        1.60       15.67     10.52 o 
 -12   5   5      143.60      146.56     16.76 o 
 -11   5   5      688.02      654.71     29.38 o 
 -10   5   5        0.79       13.46      8.86 o 
  -9   5   5      349.25      334.15     20.02 o 
  -8   5   5        0.11        3.54      5.34 o 
  -7   5   5       77.18       69.75      8.00 o 
  -6   5   5      423.32      446.68     16.04 o 
  -5   5   5      256.57      260.71      9.24 o 
  -4   5   5      249.84      217.84      6.15 o 
  -3   5   5       23.27       26.90      6.24 o 
  -2   5   5     2698.50     2742.83     33.92 o 
  -1   5   5     1367.59     1414.46     21.05 o 
   0   5   5      862.60      882.58     13.86 o 
   1   5   5      163.26      150.92      6.35 o 
   2   5   5     1795.34     1820.79     29.90 o 
   3   5   5     2113.00     2100.39     48.45 o 
   4   5   5     5108.55     5264.78     88.20 o 
   5   5   5     1148.27     1159.96     72.76 o 
   6   5   5      557.30      566.28     20.61 o 
   7   5   5      502.94      481.82     22.77 o 
   8   5   5      327.50      307.62     17.12 o 
   9   5   5        1.19       -2.85      6.39 o 
  10   5   5       23.89       20.55      8.85 o 
  11   5   5        1.58        6.17      7.85 o 
  12   5   5       43.40       19.76     14.51 o 
  13   5   5       13.23        6.88     11.25 o 
 -13   6   5       41.22       65.80     16.36 o 
 -12   6   5      483.98      500.13     27.00 o 
 -11   6   5      121.59      121.75     21.51 o 
 -10   6   5       11.57        7.23      6.78 o 
  -9   6   5       10.37       12.70      7.00 o 
  -8   6   5      440.48      393.68     16.96 o 
  -7   6   5      784.05      777.87     23.62 o 
  -6   6   5       20.96       21.76      5.76 o 
  -5   6   5      672.71      647.22     20.04 o 
  -4   6   5     1063.24     1045.61     26.28 o 
  -3   6   5      219.58      205.11      7.48 o 
  -2   6   5     1522.40     1515.70     21.42 o 
  -1   6   5     2277.60     2339.83     32.68 o 
   0   6   5       96.02      100.00      5.03 o 
   1   6   5     1712.14     1602.13     22.56 o 
   2   6   5      188.47      183.38     10.01 o 
   3   6   5      567.06      623.98     31.54 o 
   4   6   5      119.31      120.69      9.94 o 
   5   6   5      319.47      346.34     14.25 o 
   6   6   5      696.71      714.11     26.89 o 
   7   6   5      769.03      757.31     23.08 o 
   8   6   5        1.17       -8.27      9.71 o 
   9   6   5        3.42        1.57     10.97 o 
  10   6   5        1.62        8.69     12.82 o 
  11   6   5        4.87        6.66     12.89 o 
  12   6   5      112.71      117.04     17.65 o 
 -12   7   5       25.32       28.01     11.17 o 
 -11   7   5        3.73       -2.87      9.42 o 
 -10   7   5       31.34       21.77      7.89 o 
  -9   7   5        5.41        9.83      7.07 o 
  -8   7   5      146.80      137.96     14.72 o 
  -7   7   5       32.31       23.01     10.18 o 
  -6   7   5     1033.11      975.13     27.32 o 
  -5   7   5      100.47      108.13      9.59 o 
  -4   7   5      350.97      389.46     15.66 o 
  -3   7   5      194.11      179.76     11.11 o 
  -2   7   5      188.08      186.01     12.14 o 
  -1   7   5      694.22      677.62     14.46 o 
   0   7   5      906.69      845.04     16.44 o 
   1   7   5      275.56      293.28      9.23 o 
   2   7   5       76.91       75.54      5.50 o 
   3   7   5      203.20      195.99     17.52 o 
   4   7   5      671.81      700.07     43.89 o 
   5   7   5       29.77       29.49      6.55 o 
   6   7   5       94.12       94.94      9.33 o 
   7   7   5       87.48       55.70     11.72 o 
   8   7   5      373.18      362.66     22.70 o 
   9   7   5        0.18        8.23      8.59 o 
  10   7   5       49.48       43.81     14.47 o 
  11   7   5        5.30       -0.84      9.60 o 
  12   7   5       72.14       50.07     14.08 o 
 -12   8   5       26.87       30.71     11.92 o 
 -11   8   5        2.74        1.89      8.78 o 
 -10   8   5       35.93       45.44      9.64 o 
  -9   8   5        8.03        8.61      6.60 o 
  -8   8   5        1.40       11.32      7.14 o 
  -7   8   5        8.46       10.49      6.41 o 
  -6   8   5       60.16       62.60      9.20 o 
  -5   8   5      828.10      788.82     24.78 o 
  -4   8   5        0.73       -2.58      7.09 o 
  -3   8   5      148.44      157.89     11.43 o 
  -2   8   5      280.92      292.03     14.56 o 
  -1   8   5     1524.92     1584.74     37.19 o 
   0   8   5        4.73        4.61      4.21 o 
   1   8   5      326.91      318.03     14.06 o 
   2   8   5        0.11        3.25      4.23 o 
   3   8   5        4.78        9.38      3.88 o 
   4   8   5        0.03        1.13      5.08 o 
   5   8   5      196.22      203.40     16.66 o 
   6   8   5     1017.00      984.76    135.49 o 
   7   8   5      138.94      159.15     17.09 o 
   8   8   5        1.60       -1.40      7.90 o 
   9   8   5       52.10       64.43     23.02 o 
  10   8   5       22.42       17.05     13.35 o 
  11   8   5      153.83      165.24     45.20 o 
 -10   9   5       35.23       18.92     11.26 o 
  -9   9   5       76.83       80.19     14.16 o 
  -8   9   5        0.71       -2.42      6.61 o 
  -7   9   5       35.80       45.51      9.01 o 
  -6   9   5        6.76       11.03      7.05 o 
  -5   9   5       25.34       22.87      7.26 o 
  -4   9   5      206.02      197.46     13.52 o 
  -3   9   5      268.65      239.55     16.43 o 
  -2   9   5      241.01      274.45     15.06 o 
  -1   9   5      403.28      428.43     18.50 o 
   0   9   5        0.76        0.88      5.61 o 
   1   9   5       65.94       62.62      7.14 o 
   2   9   5       82.02       76.90      7.77 o 
   3   9   5      137.82      122.86     10.96 o 
   4   9   5     2550.15     2468.46    113.13 o 
   5   9   5      334.12      279.45     30.34 o 
   6   9   5       61.06       72.81     17.94 o 
   7   9   5      123.15      131.85     33.04 o 
   8   9   5       44.54       54.52     13.41 o 
   9   9   5       12.24       45.71     13.53 o 
  10   9   5      149.01      183.51     42.78 o 
  -9  10   5       63.77      106.15     16.17 o 
  -8  10   5       98.54       77.28     11.05 o 
  -7  10   5      113.25       94.78     11.84 o 
  -6  10   5       20.70       31.67      8.50 o 
  -5  10   5        0.91       -0.62      6.29 o 
  -4  10   5       91.81       85.91     11.23 o 
  -3  10   5      393.16      370.96     18.34 o 
  -2  10   5       13.54       11.10      7.00 o 
  -1  10   5        2.67        6.48      6.67 o 
   0  10   5       65.64       60.79      9.56 o 
   1  10   5      295.67      306.04     33.50 o 
   2  10   5      253.91      243.82     35.77 o 
   3  10   5     1248.64     1252.93     43.57 o 
   4  10   5        4.18        7.32      8.59 o 
   5  10   5      417.91      443.18     25.76 o 
   6  10   5        1.07       -8.55      7.11 o 
   7  10   5       70.23       89.48     21.37 o 
   8  10   5       17.79        5.40     13.94 o 
   9  10   5       12.00       25.93     15.77 o 
  -7  11   5       16.57       29.07      9.45 o 
  -6  11   5       64.69       70.26     11.15 o 
  -5  11   5      426.92      454.97     24.19 o 
  -4  11   5       28.47       38.87      9.54 o 
  -3  11   5      214.44      214.07     15.59 o 
  -2  11   5      743.38      742.01     33.87 o 
  -1  11   5        0.30        3.95      9.33 o 
   0  11   5      525.23      536.30     28.59 o 
   1  11   5        3.26       -1.82      8.58 o 
   2  11   5      541.84      557.53     54.80 o 
   3  11   5        2.41       10.87     11.91 o 
   4  11   5      302.50      350.68     24.25 o 
   5  11   5        0.53        3.15      8.55 o 
   6  11   5       67.45      103.45     18.92 o 
   7  11   5       76.75       91.03     22.98 o 
  -5  12   5      378.94      446.95     27.84 o 
  -4  12   5      254.78      334.57     24.89 o 
  -3  12   5      305.13      350.54     25.52 o 
  -2  12   5       38.65       44.53     13.33 o 
  -1  12   5      205.00      248.48     22.30 o 
   0  12   5      389.89      438.15     43.31 o 
   1  12   5      500.84      587.36     32.00 o 
   2  12   5      111.45      133.92     18.19 o 
   3  12   5      274.32      305.64     24.23 o 
   4  12   5        9.59       15.62     10.18 o 
 -15   0   6      315.34      366.27     34.27 o 
 -14   0   6      764.41      747.40     46.53 o 
 -13   0   6     3061.34     3149.52    114.92 o 
 -12   0   6      226.15      219.89     24.95 o 
 -11   0   6     2657.79     2676.87     96.98 o 
 -10   0   6       77.47       96.84     17.52 o 
  -9   0   6     5884.71     5699.70    174.06 o 
  -8   0   6      846.17      868.41     31.50 o 
  -7   0   6     6064.76     5828.64    120.55 o 
  -6   0   6      578.00      638.56     33.39 o 
  -5   0   6     9541.76     9353.52    213.18 o 
  -4   0   6      354.53      328.46     15.51 o 
  -3   0   6    10864.20    11006.72    211.82 o 
  -2   0   6    10704.71    11357.95    173.65 o 
  -1   0   6    22427.73    23462.18    437.47 o 
   0   0   6     3216.81     3094.43     62.23 o 
   1   0   6    14072.20    13284.74    250.38 o 
   2   0   6    12411.71    12688.40    240.16 o 
   3   0   6     6282.07     5861.99    200.06 o 
   4   0   6     5925.66     6142.64    121.94 o 
   5   0   6     4439.48     4752.33     97.66 o 
   6   0   6     8340.48     8927.20    241.33 o 
   7   0   6     3973.67     4058.74     88.04 o 
   8   0   6     3210.82     3205.85     82.58 o 
   9   0   6       73.74       59.35      9.78 o 
  10   0   6      648.15      675.80     58.37 o 
  11   0   6     1319.26     1172.47     38.77 o 
  12   0   6     2317.95     2183.15     69.83 o 
  13   0   6       80.23      105.85     14.46 o 
  14   0   6     1494.44     1569.53     51.19 o 
 -15   1   6      697.79      709.01     33.40 o 
 -14   1   6     1182.50     1242.97     75.89 o 
 -13   1   6     1094.98     1078.87     39.28 o 
 -12   1   6     1136.02     1187.91     40.30 o 
 -11   1   6       10.43        8.61      7.98 o 
 -10   1   6     7496.13     7909.69    167.07 o 
  -9   1   6     1196.88     1191.37     45.51 o 
  -8   1   6     7340.65     6971.65    277.89 o 
  -7   1   6       19.72       24.01      3.85 o 
  -6   1   6    10941.25    11006.48    134.54 o 
  -5   1   6     3318.29     3637.46     48.33 o 
  -4   1   6    32617.08    34018.71    362.16 o 
  -3   1   6     2284.08     2550.52     33.33 o 
  -2   1   6    24993.47    25439.54    271.17 o 
  -1   1   6     9673.18     9458.15    127.31 o 
   0   1   6     4785.43     4647.19     64.70 o 
   1   1   6     2299.15     2217.25     38.55 o 
   2   1   6     7073.66     6790.78    174.47 o 
   3   1   6     6287.62     6589.68     91.21 o 
   4   1   6     4350.73     4437.81     64.07 o 
   5   1   6     2576.32     2447.70     38.80 o 
   6   1   6     2654.75     2850.20     78.80 o 
   7   1   6     5202.46     5033.65    118.68 o 
   8   1   6     1967.31     1962.76     45.31 o 
   9   1   6     4670.22     4473.66     70.06 o 
  10   1   6        2.47        2.33      5.22 o 
  11   1   6     1131.14     1062.13     26.37 o 
  12   1   6        0.38       -4.01      5.38 o 
  13   1   6     1146.77     1154.38     29.00 o 
  14   1   6        8.60       15.82      7.50 o 
 -15   2   6      270.10      321.64     24.33 o 
 -14   2   6      134.45      145.08     18.99 o 
 -13   2   6      477.98      459.82     34.86 o 
 -12   2   6       63.49       89.21     13.25 o 
 -11   2   6     2561.06     2618.47     68.00 o 
 -10   2   6     2772.60     2855.57    101.36 o 
  -9   2   6     7537.30     7792.80    163.51 o 
  -8   2   6      161.58      135.35      7.84 o 
  -7   2   6     9820.44     9938.90    123.62 o 
  -6   2   6      955.98     1062.48     20.20 o 
  -5   2   6    27244.43    28940.30    341.21 o 
  -4   2   6      234.11      255.25      7.48 o 
  -3   2   6    25000.91    26337.76    309.69 o 
  -2   2   6     1194.81     1149.38     17.55 o 
  -1   2   6    15304.16    15694.13    186.02 o 
   0   2   6      352.47      422.96     12.63 o 
   1   2   6    15995.12    15612.86    294.76 o 
   2   2   6     7096.51     7640.37    104.49 o 
   3   2   6     9078.74     8933.40    141.26 o 
   4   2   6     3371.37     3222.34     63.55 o 
   5   2   6     3708.16     3847.42     65.07 o 
   6   2   6     5669.63     5376.74     78.74 o 
   7   2   6      379.02      376.12     12.01 o 
   8   2   6     3920.49     3864.74     60.97 o 
   9   2   6      610.32      572.10     29.29 o 
  10   2   6     4183.52     4153.19     91.90 o 
  11   2   6       14.00       12.35      5.99 o 
  12   2   6     2200.38     2151.49     42.53 o 
  13   2   6       32.05       28.53      7.47 o 
  14   2   6     1089.48     1205.67     38.19 o 
 -14   3   6      686.63      638.53     31.22 o 
 -13   3   6      176.27      192.61     26.91 o 
 -12   3   6     2221.34     2257.10     63.24 o 
 -11   3   6        1.33       -6.63      7.33 o 
 -10   3   6     5197.28     5007.78    113.07 o 
  -9   3   6     1977.83     1979.52     53.04 o 
  -8   3   6     2417.73     2279.47     46.34 o 
  -7   3   6     1394.34     1364.73     23.80 o 
  -6   3   6    11978.34    11892.73    145.64 o 
  -5   3   6      124.44      133.85     12.31 o 
  -4   3   6    33544.40    35484.54    416.52 o 
  -3   3   6      242.20      263.54      7.43 o 
  -2   3   6    22111.52    22607.64    266.87 o 
  -1   3   6     2350.48     2244.71     30.75 o 
   0   3   6    12271.63    12362.05    165.96 o 
   1   3   6     4955.87     4710.38     66.28 o 
   2   3   6    11337.78    11223.89    178.50 o 
   3   3   6     1312.12     1181.73     25.03 o 
   4   3   6     6528.08     7003.45     98.18 o 
   5   3   6    15376.53    16601.46    380.44 o 
   6   3   6      875.39      835.62     18.48 o 
   7   3   6     4335.00     4110.28    304.81 o 
   8   3   6      781.53      781.50     19.36 o 
   9   3   6     2449.18     2313.13     53.38 o 
  10   3   6       62.15       58.70      7.46 o 
  11   3   6     3275.17     3349.72     96.17 o 
  12   3   6      273.58      252.20     13.35 o 
  13   3   6     1293.31     1302.14     74.03 o 
  14   3   6       11.13       27.38     12.02 o 
 -14   4   6      354.29      369.06     24.55 o 
 -13   4   6      489.20      514.42     28.10 o 
 -12   4   6     1548.59     1537.07     49.34 o 
 -11   4   6     3737.53     3588.43     88.77 o 
 -10   4   6      167.98      147.50     14.46 o 
  -9   4   6     8185.58     8198.41    140.60 o 
  -8   4   6      961.71      987.07     31.36 o 
  -7   4   6     8703.08     8817.11    125.32 o 
  -6   4   6       66.83       86.20      6.75 o 
  -5   4   6     6092.80     5949.97     76.55 o 
  -4   4   6      942.99      964.56     17.30 o 
  -3   4   6     7191.37     7012.28     87.58 o 
  -2   4   6     1054.20     1036.56     17.36 o 
  -1   4   6    16423.75    16718.29    199.20 o 
   0   4   6       90.32       61.88      3.94 o 
   1   4   6    16707.82    17464.37    280.92 o 
   2   4   6     7016.93     7196.35    110.87 o 
   3   4   6     5177.60     5278.65     99.63 o 
   4   4   6     5683.10     5810.46    132.88 o 
   5   4   6     2630.61     2703.22     61.83 o 
   6   4   6     5931.64     5762.20    403.30 o 
   7   4   6      674.42      634.73     26.75 o 
   8   4   6     3015.56     2951.97    138.50 o 
   9   4   6       84.10       72.25      7.43 o 
  10   4   6     2469.84     2514.17     60.12 o 
  11   4   6       50.90       44.20     11.38 o 
  12   4   6     1330.21     1404.45     49.24 o 
  13   4   6       17.16       25.99     12.72 o 
 -14   5   6      527.04      591.11     35.18 o 
 -13   5   6      239.64      245.48     20.90 o 
 -12   5   6     1276.26     1237.38     43.89 o 
 -11   5   6      589.76      563.56     27.19 o 
 -10   5   6     4988.49     4717.14     88.32 o 
  -9   5   6       42.71       30.99      7.57 o 
  -8   5   6     1542.12     1414.13     34.53 o 
  -7   5   6      297.70      328.98     17.57 o 
  -6   5   6     6234.48     6027.32    103.79 o 
  -5   5   6      188.90      184.72      7.78 o 
  -4   5   6     7915.32     8034.29    118.64 o 
  -3   5   6     1410.81     1506.17     23.95 o 
  -2   5   6    10523.85    10584.45    116.92 o 
  -1   5   6     2852.91     2875.41     39.60 o 
   0   5   6    12125.93    12542.60    151.62 o 
   1   5   6     1304.52     1173.09     21.27 o 
   2   5   6     5232.08     5136.35     73.75 o 
   3   5   6     1207.03     1212.03     33.83 o 
   4   5   6     2007.46     2055.49     48.63 o 
   5   5   6     2551.53     2571.62     47.40 o 
   6   5   6     3611.05     3712.35    110.56 o 
   7   5   6      713.50      747.05     46.79 o 
   8   5   6     1051.90     1040.65     71.55 o 
   9   5   6     4019.86     4170.55    326.96 o 
  10   5   6       11.45        5.13      8.13 o 
  11   5   6     1538.85     1642.92    249.60 o 
  12   5   6       17.63        1.50      9.70 o 
  13   5   6      971.06     1084.66     67.48 o 
 -13   6   6      712.33      706.67     43.59 o 
 -12   6   6      398.94      424.45     51.54 o 
 -11   6   6     2179.39     2098.17     61.32 o 
 -10   6   6      226.97      235.66     15.13 o 
  -9   6   6     2818.26     2809.16     58.82 o 
  -8   6   6      427.25      437.57     17.90 o 
  -7   6   6     3648.57     3561.03     68.32 o 
  -6   6   6      134.51      125.98      9.88 o 
  -5   6   6     4900.84     4920.71     87.54 o 
  -4   6   6      349.07      324.17     11.67 o 
  -3   6   6     8502.51     8567.64    121.53 o 
  -2   6   6     2573.77     2480.60     35.86 o 
  -1   6   6     9146.61     9549.30    106.72 o 
   0   6   6      113.25      104.78      6.20 o 
   1   6   6     4461.32     4469.81     58.98 o 
   2   6   6     4459.08     4601.92    148.58 o 
   3   6   6     1820.56     1813.17     63.92 o 
   4   6   6     5790.76     5889.06    310.17 o 
   5   6   6     7279.08     7232.79    165.58 o 
   6   6   6      916.38      928.32     74.14 o 
   7   6   6       10.36       -3.00      6.57 o 
   8   6   6      683.73      757.19    128.62 o 
   9   6   6      422.28      444.82     56.23 o 
  10   6   6     1557.49     1463.13     69.51 o 
  11   6   6       49.99       77.81     14.95 o 
  12   6   6      776.37      791.96     75.08 o 
 -12   7   6     1074.71     1080.14     42.11 o 
 -11   7   6      194.25      194.03     23.58 o 
 -10   7   6      901.35      854.52     32.76 o 
  -9   7   6      419.86      422.16     18.93 o 
  -8   7   6     3381.74     3143.44     78.59 o 
  -7   7   6      151.83      140.80     11.43 o 
  -6   7   6     2769.86     2675.55     55.09 o 
  -5   7   6        0.41        2.83      4.90 o 
  -4   7   6     6467.08     6422.15    111.39 o 
  -3   7   6       87.53       95.10      8.70 o 
  -2   7   6     4595.97     4646.12     71.08 o 
  -1   7   6     1131.45     1115.32     26.48 o 
   0   7   6     6586.95     6591.89     76.22 o 
   1   7   6     1938.91     1974.31     61.64 o 
   2   7   6     1124.12     1105.94     50.48 o 
   3   7   6     1018.69     1036.86     47.04 o 
   4   7   6     3002.54     2928.95    162.29 o 
   5   7   6     6903.68     6721.48    344.27 o 
   6   7   6     2942.08     2830.03    214.92 o 
   7   7   6      743.32      728.44     64.50 o 
   8   7   6      506.20      479.16     34.20 o 
   9   7   6     1745.23     1774.30    223.67 o 
  10   7   6       80.18       87.46     15.40 o 
  11   7   6     1036.15     1084.69    194.21 o 
  12   7   6       13.45       34.69     13.00 o 
 -11   8   6      518.87      464.57     21.77 o 
 -10   8   6      595.82      589.51     23.73 o 
  -9   8   6     1945.87     1643.80     51.75 o 
  -8   8   6       15.48       23.82      8.08 o 
  -7   8   6     5182.67     4788.52    174.31 o 
  -6   8   6       91.82      106.61     10.82 o 
  -5   8   6     4496.51     4470.56     83.71 o 
  -4   8   6      109.45      101.58      9.86 o 
  -3   8   6     3958.92     3847.34     73.39 o 
  -2   8   6      457.79      417.98     17.34 o 
  -1   8   6     3094.68     3108.89     61.44 o 
   0   8   6      637.65      622.39     23.22 o 
   1   8   6     6910.68     7193.65    104.96 o 
   2   8   6     1108.83     1024.23     35.87 o 
   3   8   6      422.11      431.94     17.28 o 
   4   8   6     3096.52     3047.33     74.49 o 
   5   8   6     1535.27     1430.05     51.50 o 
   6   8   6     2211.26     2066.09    206.54 o 
   7   8   6     1211.59     1264.01    171.93 o 
   8   8   6     1758.28     1675.83    160.15 o 
   9   8   6       90.86       77.68     14.27 o 
  10   8   6      755.65      819.06    164.01 o 
  11   8   6       84.17       84.03     16.51 o 
 -10   9   6      788.94      798.80     28.75 o 
  -9   9   6      179.56      164.97     17.84 o 
  -8   9   6     1655.29     1600.23     41.83 o 
  -7   9   6       74.72       84.76     10.90 o 
  -6   9   6     5045.50     4823.84     91.53 o 
  -5   9   6      405.01      311.28     16.24 o 
  -4   9   6     2413.87     2414.24     64.46 o 
  -3   9   6        7.54        6.79      6.38 o 
  -2   9   6     5256.13     5454.76     99.73 o 
  -1   9   6      799.22      729.69     24.14 o 
   0   9   6     2315.77     2238.30     62.28 o 
   1   9   6       45.00       31.86     16.33 o 
   2   9   6     1314.48     1368.96     59.60 o 
   3   9   6     2012.63     1756.52     53.03 o 
   4   9   6     2501.26     2396.16     66.14 o 
   5   9   6     1666.70     1487.24     71.12 o 
   6   9   6     1483.64     1526.86    126.62 o 
   7   9   6     1638.44     1704.62    102.10 o 
   8   9   6        0.71      -11.93      7.95 o 
   9   9   6     1383.42     1496.49    205.56 o 
  10   9   6       11.91        7.04     12.82 o 
  -9  10   6      923.95      894.08     38.32 o 
  -8  10   6       49.89       32.16      9.26 o 
  -7  10   6     1112.57     1056.77     32.81 o 
  -6  10   6        1.74        1.50      6.93 o 
  -5  10   6     1112.84     1089.33     32.66 o 
  -4  10   6        9.88        5.16      7.13 o 
  -3  10   6     2414.40     2249.15     76.73 o 
  -2  10   6        0.60       -1.41      8.23 o 
  -1  10   6     3798.65     3806.94    176.73 o 
   0  10   6      438.28      432.28     47.61 o 
   1  10   6     2325.96     2337.92     66.42 o 
   2  10   6     1732.25     1740.28     54.62 o 
   3  10   6      855.62      878.97     36.28 o 
   4  10   6     1773.61     1661.41    141.44 o 
   5  10   6      951.15      894.84     37.15 o 
   6  10   6      323.82      338.39     22.91 o 
   7  10   6      505.81      574.74     43.94 o 
   8  10   6      773.18      745.72     51.99 o 
  -7  11   6       51.26       56.42     11.30 o 
  -6  11   6      568.60      554.76     29.54 o 
  -5  11   6       41.05       46.84     12.16 o 
  -4  11   6     1528.24     1413.42     48.90 o 
  -3  11   6      210.96      218.51     23.54 o 
  -2  11   6     2487.91     2535.59     72.20 o 
  -1  11   6     1510.81     1536.41     51.89 o 
   0  11   6      992.66     1015.99     58.20 o 
   1  11   6      584.69      602.73     30.97 o 
   2  11   6     1030.64     1124.75     43.54 o 
   3  11   6      847.14      879.00     37.76 o 
   4  11   6      724.63      795.20     36.14 o 
   5  11   6      582.57      614.87     31.82 o 
   6  11   6      174.95      161.36     19.13 o 
  -5  12   6     1124.61     1208.57     46.72 o 
  -4  12   6      224.65      186.14     20.31 o 
  -3  12   6      695.13      739.13     35.48 o 
  -2  12   6      423.56      389.23     26.20 o 
  -1  12   6      510.77      589.26     47.72 o 
   0  12   6      177.76      204.01     21.36 o 
   1  12   6     1601.14     1709.76     57.78 o 
   2  12   6      217.81      232.24     22.31 o 
   3  12   6      941.94     1010.45     55.99 o 
   4  12   6      491.87      519.16     60.82 o 
 -15   1   7        9.54        4.37     11.46 o 
 -14   1   7       11.24       21.74     10.91 o 
 -13   1   7       63.56       79.19     13.50 o 
 -12   1   7      124.32      106.68     13.99 o 
 -11   1   7      281.68      261.05     21.69 o 
 -10   1   7     1123.03     1106.83     36.34 o 
  -9   1   7      208.37      221.66     15.48 o 
  -8   1   7      984.05     1006.96     23.92 o 
  -7   1   7       70.69       76.04      5.56 o 
  -6   1   7      137.02      182.73      7.65 o 
  -5   1   7      148.81      152.73      8.78 o 
  -4   1   7      230.65      207.06      5.89 o 
  -3   1   7       38.81       35.46      2.88 o 
  -2   1   7     3391.67     3575.53     41.40 o 
  -1   1   7      386.22      417.25      9.07 o 
   0   1   7       59.30       64.45      3.12 o 
   1   1   7      454.30      458.42      9.28 o 
   2   1   7       60.07       62.73      5.28 o 
   3   1   7       76.04       74.07      4.51 o 
   4   1   7      116.53      107.86      7.31 o 
   5   1   7      109.51       94.86      5.78 o 
   6   1   7      745.10      725.12     16.70 o 
   7   1   7        3.24       10.97      3.93 o 
   8   1   7        0.24        1.00      3.82 o 
   9   1   7      185.36      169.58      9.58 o 
  10   1   7       83.07       72.12      7.58 o 
  11   1   7       53.08       45.58      7.20 o 
  12   1   7       32.93       22.88      8.30 o 
  13   1   7       54.60       53.25      8.46 o 
  14   1   7       60.78       61.16     10.99 o 
 -14   2   7        0.41       -6.18      9.14 o 
 -13   2   7       58.92       54.39     12.39 o 
 -12   2   7        4.79        1.62      8.44 o 
 -11   2   7       26.68       25.87      9.22 o 
 -10   2   7      240.24      214.70     16.29 o 
  -9   2   7      687.36      700.97     26.79 o 
  -8   2   7      613.69      620.49     17.02 o 
  -7   2   7       51.73       42.23      4.85 o 
  -6   2   7      641.90      626.18     13.87 o 
  -5   2   7      293.27      314.60      9.02 o 
  -4   2   7       77.31       85.56      4.71 o 
  -3   2   7     1209.68     1196.76     19.00 o 
  -2   2   7        2.57       -3.19      2.44 o 
  -1   2   7     2784.93     2957.29     43.30 o 
   0   2   7     1972.52     1914.25     35.12 o 
   1   2   7      863.44      939.75     20.39 o 
   2   2   7      264.33      262.11      6.91 o 
   3   2   7      221.67      243.62      7.40 o 
   4   2   7      275.88      280.54      8.63 o 
   5   2   7      560.87      633.62     14.77 o 
   6   2   7      644.50      676.24     16.18 o 
   7   2   7       33.02       40.76      5.29 o 
   8   2   7      112.50      104.34      7.68 o 
   9   2   7        9.05        3.80      6.84 o 
  10   2   7      399.49      391.29     14.70 o 
  11   2   7      172.58      165.58     10.95 o 
  12   2   7       20.11       21.38      8.06 o 
  13   2   7       19.14       26.98     11.18 o 
  14   2   7       27.54       39.14      9.97 o 
 -14   3   7       45.86       52.81     12.98 o 
 -13   3   7        4.66       10.87      9.49 o 
 -12   3   7       63.74       74.09     13.17 o 
 -11   3   7      419.19      389.82     21.75 o 
 -10   3   7      219.09      216.26     16.47 o 
  -9   3   7       77.71       85.50      9.49 o 
  -8   3   7       55.86       60.68      6.01 o 
  -7   3   7        1.50        2.35      3.19 o 
  -6   3   7      360.21      350.40     10.31 o 
  -5   3   7      203.38      166.61      6.99 o 
  -4   3   7        7.98        2.81      3.29 o 
  -3   3   7     2958.86     3230.07     44.75 o 
  -2   3   7     1944.81     2022.14     28.80 o 
  -1   3   7       17.63       17.12      2.45 o 
   0   3   7      717.58      738.42     13.94 o 
   1   3   7     5193.83     5462.02     89.11 o 
   2   3   7        3.12        6.82      2.47 o 
   3   3   7       13.66       29.70      3.43 o 
   4   3   7     1127.16     1157.43     21.47 o 
   5   3   7       13.92       20.48      3.97 o 
   6   3   7      163.20      131.33      7.47 o 
   7   3   7      116.98      127.44      7.86 o 
   8   3   7      490.47      490.73     36.73 o 
   9   3   7       51.87       62.51      7.12 o 
  10   3   7       13.08        7.91      6.42 o 
  11   3   7       12.63       10.78      7.41 o 
  12   3   7      161.88      168.91     14.15 o 
  13   3   7       32.97       41.06     12.32 o 
 -14   4   7      115.62      130.79     17.79 o 
 -13   4   7       48.80       51.65     20.22 o 
 -12   4   7       24.05       10.82      9.69 o 
 -11   4   7       20.16       26.38      9.66 o 
 -10   4   7      324.04      283.35     23.72 o 
  -9   4   7       93.02       92.70     10.10 o 
  -8   4   7     1530.27     1578.96     31.04 o 
  -7   4   7     1050.53     1051.43     20.62 o 
  -6   4   7      356.75      339.24     16.46 o 
  -5   4   7      115.85      114.05      7.61 o 
  -4   4   7      396.59      386.43     10.10 o 
  -3   4   7       49.66       43.68      4.43 o 
  -2   4   7      317.34      351.02      9.04 o 
  -1   4   7       86.92       90.41      4.70 o 
   0   4   7      111.56      127.87      5.67 o 
   1   4   7        1.09       11.99      2.68 o 
   2   4   7      768.46      711.28     18.35 o 
   3   4   7      486.49      513.12     12.08 o 
   4   4   7      134.37      115.11      6.20 o 
   5   4   7       16.59       44.35      4.77 o 
   6   4   7     1693.05     1725.88     34.95 o 
   7   4   7      201.08      214.95     13.91 o 
   8   4   7       98.99       84.57      9.18 o 
   9   4   7       64.42       61.88     11.89 o 
  10   4   7        9.06        8.24     10.93 o 
  11   4   7        1.67      -11.07      7.93 o 
  12   4   7        0.24       -4.40      8.75 o 
  13   4   7       38.16       55.14     14.03 o 
 -13   5   7       10.75       21.10     10.87 o 
 -12   5   7       29.29       11.36     10.93 o 
 -11   5   7      162.91      134.60     19.34 o 
 -10   5   7     1149.52     1075.25     32.10 o 
  -9   5   7       18.66       18.29      7.35 o 
  -8   5   7        4.78       -2.19      5.49 o 
  -7   5   7      346.99      347.08     18.08 o 
  -6   5   7       45.24       40.68      5.79 o 
  -5   5   7        0.22        3.54      2.96 o 
  -4   5   7       46.70       45.06      4.61 o 
  -3   5   7        5.55        8.86      3.18 o 
  -2   5   7      789.66      804.16     15.45 o 
  -1   5   7      579.27      657.49     13.45 o 
   0   5   7       32.20       38.52      3.69 o 
   1   5   7      935.78      938.60     18.23 o 
   2   5   7        5.74        5.72      2.90 o 
   3   5   7     1185.26     1168.66     32.88 o 
   4   5   7      219.46      212.30     15.62 o 
   5   5   7      495.27      497.62     16.69 o 
   6   5   7       55.87       72.80      7.55 o 
   7   5   7      246.23      235.82     17.21 o 
   8   5   7       69.26       64.86     12.12 o 
   9   5   7      427.33      376.30     39.70 o 
  10   5   7      111.02       92.55     14.69 o 
  11   5   7       67.69       70.73     13.73 o 
  12   5   7        1.39        2.26     10.25 o 
 -13   6   7        7.47        4.05     10.20 o 
 -12   6   7      157.89      151.65     17.44 o 
 -11   6   7        4.19        1.14      8.25 o 
 -10   6   7        3.08       10.34      8.30 o 
  -9   6   7      161.35      155.96     12.57 o 
  -8   6   7       89.98       77.90      9.67 o 
  -7   6   7      294.11      293.81     15.99 o 
  -6   6   7        0.45        3.72      4.87 o 
  -5   6   7      343.05      320.45     12.20 o 
  -4   6   7      225.67      233.76     10.47 o 
  -3   6   7     1877.37     1852.15     37.97 o 
  -2   6   7        1.89        9.69      3.21 o 
  -1   6   7        6.81        7.71      3.16 o 
   0   6   7     1727.20     1768.90     57.39 o 
   1   6   7      150.40      149.50      6.60 o 
   2   6   7      589.79      529.29     13.15 o 
   3   6   7      279.66      278.44     11.70 o 
   4   6   7       60.74       63.97      9.92 o 
   5   6   7      532.19      504.25     22.96 o 
   6   6   7     3022.42     2795.21    142.32 o 
   7   6   7      469.84      438.75     23.15 o 
   8   6   7       16.06       20.61      9.50 o 
   9   6   7       10.58        4.35     11.42 o 
  10   6   7       37.43       14.90     10.39 o 
  11   6   7        1.23        4.80      9.68 o 
  12   6   7      144.42      144.39     22.67 o 
 -12   7   7       37.36       29.32     17.13 o 
 -11   7   7       17.58       19.51      8.30 o 
 -10   7   7      126.65      105.65     12.04 o 
  -9   7   7      282.94      250.57     15.72 o 
  -8   7   7      353.65      318.16     19.79 o 
  -7   7   7      237.42      209.05     19.05 o 
  -6   7   7      227.48      228.40     20.72 o 
  -5   7   7      345.21      318.59     15.06 o 
  -4   7   7       39.76       36.07      5.74 o 
  -3   7   7       16.54       15.33      4.87 o 
  -2   7   7      141.58      126.76      8.04 o 
  -1   7   7      225.22      219.07      9.96 o 
   0   7   7      223.44      244.07     11.28 o 
   1   7   7      336.82      354.93     15.18 o 
   2   7   7       50.87       41.41      6.84 o 
   3   7   7       18.27       29.87      9.11 o 
   4   7   7      249.28      219.18     15.74 o 
   5   7   7     1725.21     1678.96     48.84 o 
   6   7   7       37.94       45.51     10.73 o 
   7   7   7     1253.23     1233.19     78.90 o 
   8   7   7        1.54       -7.22      9.85 o 
   9   7   7       45.72       54.08     18.81 o 
  10   7   7        0.90       -0.07      8.61 o 
  11   7   7       49.02       64.15     14.88 o 
 -11   8   7      139.78      145.85     14.22 o 
 -10   8   7      185.88      187.28     15.13 o 
  -9   8   7      312.62      275.78     16.54 o 
  -8   8   7       46.18       42.27      9.01 o 
  -7   8   7       81.52       88.07     10.33 o 
  -6   8   7      461.56      472.99     19.45 o 
  -5   8   7       84.55       96.30     15.30 o 
  -4   8   7      119.52      116.65     10.49 o 
  -3   8   7        6.62        5.18      4.49 o 
  -2   8   7      416.62      390.93     16.61 o 
  -1   8   7      270.27      276.49     18.50 o 
   0   8   7       45.02       52.31     10.53 o 
   1   8   7       44.01       48.71     11.91 o 
   2   8   7      789.79      723.66     29.66 o 
   3   8   7     1713.29     1702.19     40.49 o 
   4   8   7      589.03      576.42     25.89 o 
   5   8   7        1.48       -2.17     14.65 o 
   6   8   7     1030.31     1047.59     56.93 o 
   7   8   7       11.63       25.17      9.98 o 
   8   8   7       21.07       34.34     11.23 o 
   9   8   7       34.34       59.80     13.80 o 
  10   8   7        4.57        8.00     10.73 o 
 -10   9   7      165.86      164.09     14.97 o 
  -9   9   7      142.03      139.10     17.06 o 
  -8   9   7      182.61      180.65     14.69 o 
  -7   9   7        1.89       12.87      7.47 o 
  -6   9   7       53.89       70.03     10.31 o 
  -5   9   7      751.63      701.52     24.51 o 
  -4   9   7       29.63       18.87      7.03 o 
  -3   9   7      170.56      180.59     16.91 o 
  -2   9   7       70.90       86.19     13.08 o 
  -1   9   7      984.96      946.74     36.37 o 
   0   9   7       39.12       48.84     10.95 o 
   1   9   7       65.49       54.55     16.71 o 
   2   9   7       28.89       16.08      8.37 o 
   3   9   7      791.65      709.54     31.36 o 
   4   9   7       10.22        0.33      8.21 o 
   5   9   7      244.59      236.08     29.08 o 
   6   9   7      262.76      275.72     20.78 o 
   7   9   7      223.41      221.86     29.47 o 
   8   9   7       39.57       46.24     12.85 o 
   9   9   7      127.45      157.74     19.61 o 
  -9  10   7      513.95      505.39     28.86 o 
  -8  10   7      109.09      118.74     13.44 o 
  -7  10   7        5.92        1.55      8.84 o 
  -6  10   7        8.84       22.09     10.33 o 
  -5  10   7        0.59       -3.97      7.73 o 
  -4  10   7     1285.19     1253.36     99.50 o 
  -3  10   7       25.31        1.52      9.05 o 
  -2  10   7     1045.49     1094.90     44.39 o 
  -1  10   7      429.29      436.96     25.09 o 
   0  10   7       52.36       47.81     11.59 o 
   1  10   7      498.95      480.98     27.75 o 
   2  10   7       80.68       93.02     14.29 o 
   3  10   7       10.94       -6.54      9.04 o 
   4  10   7      206.43      219.13     20.39 o 
   5  10   7       22.32       18.50      9.74 o 
   6  10   7      324.49      302.26     22.96 o 
   7  10   7       34.43       36.44     17.45 o 
   8  10   7      111.75      145.61     26.70 o 
  -7  11   7       10.10        5.19     10.01 o 
  -6  11   7       84.54       95.92     15.52 o 
  -5  11   7      121.44      142.69     17.75 o 
  -4  11   7      154.04      107.16     29.75 o 
  -3  11   7       34.65       48.27     12.81 o 
  -2  11   7      277.62      244.21     21.86 o 
  -1  11   7      389.88      380.67     25.96 o 
   0  11   7      410.31      485.13     28.03 o 
   1  11   7      562.81      600.32     31.27 o 
   2  11   7       12.59       15.95     10.35 o 
   3  11   7       92.54      106.91     16.44 o 
   4  11   7       73.41       61.30     13.72 o 
   5  11   7      461.70      479.67     28.50 o 
   6  11   7       47.79       67.54     14.51 o 
  -4  12   7        9.72        5.21     10.53 o 
  -3  12   7      845.39      932.79     40.79 o 
  -2  12   7      637.44      634.11     33.24 o 
  -1  12   7       17.54       24.09     11.51 o 
   0  12   7       61.26       82.32     15.37 o 
   1  12   7       57.08       68.72     14.98 o 
   2  12   7      162.67      169.89     20.07 o 
   3  12   7       38.63       33.29     11.94 o 
 -14   0   8      212.92      243.72     29.78 o 
 -13   0   8      706.76      745.58     45.41 o 
 -12   0   8     1084.49     1030.15     52.13 o 
 -11   0   8        1.38      -12.05      9.18 o 
 -10   0   8     4952.24     5021.60    158.51 o 
  -9   0   8      105.55       91.14     11.52 o 
  -8   0   8     6090.46     5964.24    130.93 o 
  -7   0   8      103.60       98.54     10.01 o 
  -6   0   8    14830.37    14776.96    228.84 o 
  -5   0   8     2461.73     2491.11     44.73 o 
  -4   0   8    15683.67    15528.76    238.02 o 
  -3   0   8     4234.82     4207.07     68.94 o 
  -2   0   8    26930.73    27571.91    415.67 o 
  -1   0   8     2354.42     2332.86     49.69 o 
   0   0   8    19085.84    18967.43    356.24 o 
   1   0   8    11250.30    10590.10    202.27 o 
   2   0   8     7076.00     7050.80    137.62 o 
   3   0   8     5815.34     5708.60    118.39 o 
   4   0   8     2339.47     2148.24     49.10 o 
   5   0   8     3588.84     3678.38     79.12 o 
   6   0   8     1893.00     1824.46     55.22 o 
   7   0   8     5503.52     5725.02    119.92 o 
   8   0   8      110.31      116.78     11.07 o 
   9   0   8     1748.97     1650.17     46.20 o 
  10   0   8        1.78       -3.76      9.39 o 
  11   0   8     1005.99     1013.37     55.36 o 
  12   0   8       99.07       94.75     13.49 o 
  13   0   8     1125.34     1221.94     63.00 o 
 -14   1   8      782.16      775.10     34.31 o 
 -13   1   8     1156.24     1154.59     41.18 o 
 -12   1   8        1.43       -9.92      7.53 o 
 -11   1   8     1547.69     1562.18     49.44 o 
 -10   1   8       42.98       30.25      9.03 o 
  -9   1   8     7715.49     8025.72    117.25 o 
  -8   1   8        1.81        9.02      4.91 o 
  -7   1   8     7337.88     7143.86    151.80 o 
  -6   1   8     1054.66     1015.82     18.59 o 
  -5   1   8     8500.65     8072.93     90.69 o 
  -4   1   8     6275.05     6930.33     78.05 o 
  -3   1   8    18716.24    19305.95    207.61 o 
  -2   1   8     1474.49     1273.17     19.42 o 
  -1   1   8    13902.74    14153.73    189.37 o 
   0   1   8    11209.91    11067.36    149.33 o 
   1   1   8     4976.79     4723.77     66.66 o 
   2   1   8     5704.68     5456.46     76.56 o 
   3   1   8     1709.66     1529.73     25.62 o 
   4   1   8     3127.15     2947.14     54.80 o 
   5   1   8     6045.38     6348.43     90.84 o 
   6   1   8     3863.37     4039.51     61.61 o 
   7   1   8      492.04      492.07     15.91 o 
   8   1   8     2643.09     2574.79     44.28 o 
   9   1   8      384.47      402.05     14.23 o 
  10   1   8     2050.97     2048.82     44.56 o 
  11   1   8       39.21       31.24      6.73 o 
  12   1   8      999.69     1001.80     42.35 o 
  13   1   8       31.84       22.55      8.68 o 
 -14   2   8      772.31      804.93     34.85 o 
 -13   2   8       51.71       66.80     12.93 o 
 -12   2   8     2254.24     2146.17     75.71 o 
 -11   2   8      946.13      961.65     34.83 o 
 -10   2   8     3030.89     2951.86    118.56 o 
  -9   2   8      169.46      206.16     10.87 o 
  -8   2   8     4557.75     4412.56     60.93 o 
  -7   2   8      168.67      162.11      8.03 o 
  -6   2   8    12553.19    13067.09    159.46 o 
  -5   2   8     1754.89     1641.43     25.86 o 
  -4   2   8     1842.44     1426.99     22.66 o 
  -3   2   8     1513.44     1450.09     22.44 o 
  -2   2   8    20275.13    20889.22    247.28 o 
  -1   2   8     1627.76     1480.66     32.30 o 
   0   2   8     7004.43     7049.69    112.68 o 
   1   2   8     6233.31     6289.63    101.53 o 
   2   2   8    18449.99    19460.91    298.24 o 
   3   2   8     8637.27     9143.86    133.01 o 
   4   2   8     3350.98     3066.28     47.05 o 
   5   2   8     7311.98     7434.23    136.36 o 
   6   2   8     1106.81     1060.54     21.74 o 
   7   2   8     5856.91     5733.61    213.59 o 
   8   2   8      338.73      350.38     12.58 o 
   9   2   8     1012.94      967.14     25.87 o 
  10   2   8      401.13      377.98     17.50 o 
  11   2   8     1543.11     1481.87     38.60 o 
  12   2   8        4.16        4.47      7.25 o 
  13   2   8      976.78     1001.86     34.33 o 
 -14   3   8      262.43      265.28     21.90 o 
 -13   3   8     1221.41     1252.78     44.20 o 
 -12   3   8       12.10       11.16      9.34 o 
 -11   3   8     1757.71     1735.29     73.54 o 
 -10   3   8      457.42      416.34     38.61 o 
  -9   3   8     4561.32     4568.46     71.46 o 
  -8   3   8      119.50      135.45      8.79 o 
  -7   3   8     3985.75     3915.80     54.77 o 
  -6   3   8      299.42      340.86     10.29 o 
  -5   3   8    10116.94     9871.42    122.08 o 
  -4   3   8      484.32      461.00     14.32 o 
  -3   3   8    16056.51    16771.74    200.59 o 
  -2   3   8     6171.39     6289.33     78.92 o 
  -1   3   8     4737.77     4735.10     60.60 o 
   0   3   8     5853.01     6010.09     97.81 o 
   1   3   8    17917.56    18199.18    279.34 o 
   2   3   8      199.08      133.43      7.78 o 
   3   3   8     5920.11     6096.22     86.13 o 
   4   3   8     5776.79     6162.97     87.97 o 
   5   3   8     1048.50     1000.15     31.49 o 
   6   3   8     6317.00     6306.23    105.33 o 
   7   3   8     2574.24     2509.56     50.60 o 
   8   3   8     3005.12     2832.92     63.97 o 
   9   3   8       29.98       39.26      7.60 o 
  10   3   8     2613.48     2617.01     81.19 o 
  11   3   8       11.61       20.53      7.93 o 
  12   3   8      725.56      758.48     35.66 o 
  13   3   8        0.25       -7.69     11.21 o 
 -14   4   8      234.80      246.77     24.00 o 
 -13   4   8      672.25      627.86     30.99 o 
 -12   4   8     1618.30     1606.96     51.22 o 
 -11   4   8       30.44       28.67     12.75 o 
 -10   4   8     1818.53     1868.39     43.34 o 
  -9   4   8      155.62      151.14      9.76 o 
  -8   4   8     8067.76     8164.81    105.71 o 
  -7   4   8      462.21      484.29     13.39 o 
  -6   4   8     4157.96     4019.51    109.41 o 
  -5   4   8     1969.92     2066.34     31.77 o 
  -4   4   8    11190.80    11289.20    138.40 o 
  -3   4   8     4029.05     4276.62     56.63 o 
  -2   4   8    11621.17    12174.74    147.73 o 
  -1   4   8     1218.45     1148.30     19.09 o 
   0   4   8    11013.11    11308.87    153.64 o 
   1   4   8     1924.69     1849.27     32.78 o 
   2   4   8     7337.82     7426.36    120.46 o 
   3   4   8     4079.85     3976.91     80.81 o 
   4   4   8     1862.32     1865.86     38.11 o 
   5   4   8     5803.39     5794.59     98.45 o 
   6   4   8     1035.27     1067.55     27.00 o 
   7   4   8     1304.31     1277.35     67.88 o 
   8   4   8      672.46      685.15     44.39 o 
   9   4   8     3920.05     3563.01    183.84 o 
  10   4   8       31.32       50.63     11.80 o 
  11   4   8     1536.91     1559.48     76.91 o 
  12   4   8       25.74        7.98      9.91 o 
  13   4   8      963.62     1046.66     52.24 o 
 -13   5   8      723.01      786.17     35.46 o 
 -12   5   8      365.22      355.58     23.09 o 
 -11   5   8     2406.03     2268.83     71.58 o 
 -10   5   8      231.38      202.25     13.98 o 
  -9   5   8     3976.56     3754.47     72.83 o 
  -8   5   8       33.45       22.54      6.77 o 
  -7   5   8     3307.88     3280.75     83.77 o 
  -6   5   8       23.66       28.02      4.57 o 
  -5   5   8     5105.77     4924.64     65.89 o 
  -4   5   8     1052.96     1011.21     20.54 o 
  -3   5   8    10373.06    10593.34    130.58 o 
  -2   5   8     2657.59     2670.26     38.22 o 
  -1   5   8    10118.45    10298.71    137.97 o 
   0   5   8      940.62      807.36     15.34 o 
   1   5   8    13364.49    14030.46    218.93 o 
   2   5   8     8418.32     8387.51    135.36 o 
   3   5   8     2339.84     2287.84     44.49 o 
   4   5   8     2941.62     2749.19     64.93 o 
   5   5   8     1062.93     1129.12     27.71 o 
   6   5   8     6771.47     6702.56    249.11 o 
   7   5   8     1339.56     1283.60     70.98 o 
   8   5   8     3435.98     3315.61    323.32 o 
   9   5   8       39.10       33.72     10.66 o 
  10   5   8     1541.80     1627.24     64.19 o 
  11   5   8      196.53      174.23     18.93 o 
  12   5   8      860.08      890.39     39.28 o 
 -13   6   8      616.81      653.81     40.96 o 
 -12   6   8     1062.48      947.38     38.38 o 
 -11   6   8        5.09       -5.03      8.58 o 
 -10   6   8     1120.67     1086.16     40.92 o 
  -9   6   8       55.23       64.96     14.75 o 
  -8   6   8     5220.46     4998.02     91.92 o 
  -7   6   8        8.23        3.72      5.50 o 
  -6   6   8     3585.17     3424.31     78.23 o 
  -5   6   8       44.40       32.23      5.41 o 
  -4   6   8     4552.46     4507.15     69.91 o 
  -3   6   8     1684.27     1607.12     30.62 o 
  -2   6   8     8803.40     9059.79    113.38 o 
  -1   6   8     6197.57     6316.94     81.27 o 
   0   6   8     2257.12     2262.92     38.20 o 
   1   6   8     1938.82     1942.06     38.53 o 
   2   6   8     2970.71     2888.39     85.12 o 
   3   6   8     2935.97     2854.44     53.78 o 
   4   6   8     2049.80     2115.66     55.41 o 
   5   6   8     2332.36     2300.52    115.48 o 
   6   6   8      105.87       89.35     16.29 o 
   7   6   8     1957.66     1944.20    162.75 o 
   8   6   8     1270.10     1207.76     81.07 o 
   9   6   8     1389.27     1440.26    151.74 o 
  10   6   8       44.18       41.94     11.97 o 
  11   6   8      681.94      701.98     93.09 o 
  12   6   8       12.11        7.10     10.63 o 
 -12   7   8       20.33       23.88     11.09 o 
 -11   7   8      479.36      529.36     40.52 o 
 -10   7   8       31.05       40.44      8.99 o 
  -9   7   8     3740.22     3588.53     72.50 o 
  -8   7   8        4.29       -0.59      7.43 o 
  -7   7   8     2809.78     2698.00     56.66 o 
  -6   7   8      124.78      106.38     10.34 o 
  -5   7   8     6147.04     6080.53    127.59 o 
  -4   7   8      196.27      167.16      9.67 o 
  -3   7   8     3894.29     3867.36     62.09 o 
  -2   7   8     2563.63     2407.32     49.45 o 
  -1   7   8     3854.34     3841.50     70.83 o 
   0   7   8     2382.68     2311.54     39.60 o 
   1   7   8     2517.28     2468.15     49.61 o 
   2   7   8     1860.05     1754.28     47.29 o 
   3   7   8      766.09      739.22     46.95 o 
   4   7   8     2234.63     2150.37     57.30 o 
   5   7   8      161.81      193.08     16.15 o 
   6   7   8     1911.32     1949.40    113.24 o 
   7   7   8     1157.77     1163.37     84.12 o 
   8   7   8      984.89     1029.85    126.83 o 
   9   7   8       14.08        2.07      8.56 o 
  10   7   8      543.85      602.83     45.30 o 
  11   7   8        0.00       13.39     10.76 o 
 -11   8   8       17.45        2.69      8.19 o 
 -10   8   8     1823.39     1762.68     45.34 o 
  -9   8   8       73.21       91.06     11.53 o 
  -8   8   8     2903.34     2925.12     84.87 o 
  -7   8   8        1.12       -0.21      6.53 o 
  -6   8   8     2930.43     2712.40     57.50 o 
  -5   8   8     1112.87     1025.11     29.26 o 
  -4   8   8     1113.95     1111.85     30.57 o 
  -3   8   8       47.07       36.37      7.45 o 
  -2   8   8     1884.41     1797.47     52.64 o 
  -1   8   8      407.34      376.31     21.77 o 
   0   8   8     2838.84     2779.30     71.87 o 
   1   8   8     1159.98     1100.94     38.49 o 
   2   8   8      952.63      942.20     59.49 o 
   3   8   8     2191.51     2180.26     57.82 o 
   4   8   8     1489.66     1439.75    126.80 o 
   5   8   8     4122.86     4036.80     96.08 o 
   6   8   8      620.42      648.88     29.73 o 
   7   8   8     1596.56     1573.56    155.84 o 
   8   8   8      166.57      123.19     16.55 o 
   9   8   8       81.83      101.45     16.41 o 
  10   8   8       13.06       10.89     11.26 o 
 -10   9   8        2.30       -5.08      7.52 o 
  -9   9   8     1737.19     1653.14     54.17 o 
  -8   9   8      204.86      223.57     23.64 o 
  -7   9   8     1995.03     1836.56     56.18 o 
  -6   9   8       50.50       40.55     24.74 o 
  -5   9   8     2335.60     2172.49     62.41 o 
  -4   9   8      255.51      206.06     18.12 o 
  -3   9   8     1432.68     1359.82     66.92 o 
  -2   9   8      407.80      395.78     24.35 o 
  -1   9   8     1684.34     1591.53     50.08 o 
   0   9   8     1409.47     1346.05     45.48 o 
   1   9   8      770.37      798.55     38.47 o 
   2   9   8     2071.78     2053.50     83.25 o 
   3   9   8      383.17      385.52     23.35 o 
   4   9   8      304.01      284.15     28.20 o 
   5   9   8     1886.47     1829.55     82.62 o 
   6   9   8     2852.85     2833.00    260.50 o 
   7   9   8      412.11      428.97     48.91 o 
   8   9   8     1398.21     1481.87    157.52 o 
   9   9   8       89.74      102.75     16.99 o 
  -8  10   8     1426.60     1402.32     49.52 o 
  -7  10   8       11.96       36.32     12.14 o 
  -6  10   8     1684.07     1696.28     54.88 o 
  -5  10   8        0.78       -5.73     13.84 o 
  -4  10   8     1580.88     1624.91     52.70 o 
  -3  10   8       64.78       79.11     14.03 o 
  -2  10   8     2462.29     2411.39    115.87 o 
  -1  10   8      526.18      510.40     27.75 o 
   0  10   8     1461.93     1451.28     49.38 o 
   1  10   8     1394.53     1315.79     46.72 o 
   2  10   8     2113.77     2025.11     61.25 o 
   3  10   8     1096.18     1051.01     40.92 o 
   4  10   8      330.25      379.86     24.68 o 
   5  10   8     1148.14     1108.50     42.82 o 
   6  10   8       52.60       70.98     20.67 o 
   7  10   8     1394.14     1316.05     70.91 o 
  -6  11   8       10.93       13.11     10.92 o 
  -5  11   8     1099.81     1072.86     43.10 o 
  -4  11   8      228.15      190.17     20.06 o 
  -3  11   8     1942.63     2090.93     64.60 o 
  -2  11   8       25.51       30.74     12.44 o 
  -1  11   8     2420.38     2509.85     80.79 o 
   0  11   8      750.45      751.30     35.57 o 
   1  11   8      693.29      681.20     35.60 o 
   2  11   8      554.34      561.96     30.32 o 
   3  11   8      465.13      513.56     29.34 o 
   4  11   8      777.14      837.57     53.33 o 
   5  11   8      299.66      335.30     48.56 o 
  -3  12   8      306.98      322.94     31.39 o 
  -2  12   8     1105.84     1142.97     46.48 o 
  -1  12   8      292.87      231.62     22.60 o 
   0  12   8      658.27      727.81     36.15 o 
   1  12   8      232.15      237.94     22.80 o 
   2  12   8      714.06      804.63     40.15 o 
 -14   1   9        0.00        3.27      9.73 o 
 -13   1   9      101.52       92.31     14.74 o 
 -12   1   9        0.03        4.88      8.65 o 
 -11   1   9      417.46      359.83     20.74 o 
 -10   1   9        5.46       -0.34      5.12 o 
  -9   1   9       49.82       53.29      7.26 o 
  -8   1   9      184.08      217.03      9.13 o 
  -7   1   9      120.52      113.85      6.66 o 
  -6   1   9       68.68       78.59      5.43 o 
  -5   1   9        0.46        2.47      2.37 o 
  -4   1   9       72.20       90.85      4.33 o 
  -3   1   9       46.30       28.53      2.84 o 
  -2   1   9     3620.10     3739.35     48.76 o 
  -1   1   9      293.43      381.28      9.95 o 
   0   1   9        1.14        1.90      1.99 o 
   1   1   9      317.74      342.68      8.26 o 
   2   1   9      816.01      836.09     15.98 o 
   3   1   9      249.53      299.01      8.61 o 
   4   1   9       18.45       13.35      3.44 o 
   5   1   9       42.74       49.55      4.94 o 
   6   1   9       10.70       23.35      4.50 o 
   7   1   9      131.72      128.02     10.15 o 
   8   1   9       58.31       61.77      8.23 o 
   9   1   9       36.29       23.49      6.95 o 
  10   1   9       42.27       50.49      8.83 o 
  11   1   9      130.19      144.66     22.54 o 
  12   1   9       33.21       44.77      9.42 o 
  13   1   9       90.05      100.30     16.16 o 
 -14   2   9       23.68       22.34     11.74 o 
 -13   2   9       68.64       77.62     15.21 o 
 -12   2   9      197.77      165.50     16.56 o 
 -11   2   9        0.31       -6.73      7.63 o 
 -10   2   9      171.01      163.31     12.03 o 
  -9   2   9       27.58       30.36      5.55 o 
  -8   2   9      706.19      675.93     16.13 o 
  -7   2   9      129.78      124.48      7.00 o 
  -6   2   9      322.96      307.86      9.88 o 
  -5   2   9      160.86      142.04      6.63 o 
  -4   2   9      109.89       74.13      3.72 o 
  -3   2   9     5050.89     5336.55     61.30 o 
  -2   2   9      211.13      222.47      6.94 o 
  -1   2   9       91.04       93.92      4.78 o 
   0   2   9      521.78      554.04     15.35 o 
   1   2   9      687.72      733.37     25.73 o 
   2   2   9     1953.74     1961.31     37.92 o 
   3   2   9      130.80      127.63      5.77 o 
   4   2   9     1080.27     1081.36     37.47 o 
   5   2   9      125.89      136.71      9.19 o 
   6   2   9        4.31       -0.72      4.25 o 
   7   2   9        6.00        3.91      4.99 o 
   8   2   9      121.55      113.67     10.13 o 
   9   2   9      222.42      230.63     14.01 o 
  10   2   9        1.16       -8.18      5.69 o 
  11   2   9        8.25       17.36      7.58 o 
  12   2   9       66.87       73.78     11.18 o 
  13   2   9       55.64       59.17     10.74 o 
 -14   3   9        0.25        0.93      9.75 o 
 -13   3   9        1.18        2.86      9.29 o 
 -12   3   9      123.38      111.08     14.96 o 
 -11   3   9       37.31       33.26     12.51 o 
 -10   3   9       49.46       51.56      8.49 o 
  -9   3   9      453.16      419.28     13.48 o 
  -8   3   9       33.99       25.82      5.02 o 
  -7   3   9      174.37      183.56      8.56 o 
  -6   3   9      363.31      369.81     11.02 o 
  -5   3   9      662.31      664.86     17.65 o 
  -4   3   9     1653.77     1732.89     26.98 o 
  -3   3   9      102.82       97.84      5.30 o 
  -2   3   9      922.84      903.30     16.06 o 
  -1   3   9     1516.98     1575.81     23.91 o 
   0   3   9      501.54      508.88     14.94 o 
   1   3   9        0.52        2.12      3.35 o 
   2   3   9       26.92       21.42      4.60 o 
   3   3   9       12.59       12.32      4.32 o 
   4   3   9      464.51      494.69     18.24 o 
   5   3   9       29.79       33.02      6.03 o 
   6   3   9      260.25      261.47     17.12 o 
   7   3   9       64.60       66.22      8.23 o 
   8   3   9      983.52      952.66     40.32 o 
   9   3   9      345.89      308.23     15.73 o 
  10   3   9        1.68       -5.28      6.01 o 
  11   3   9       29.48       39.38      8.77 o 
  12   3   9      124.50      123.64     13.17 o 
  13   3   9       20.96       27.84     12.57 o 
 -13   4   9        4.71        4.08      9.79 o 
 -12   4   9       35.53       39.75     13.10 o 
 -11   4   9       41.27       26.54     15.38 o 
 -10   4   9      248.34      228.11     14.31 o 
  -9   4   9      279.20      270.92     17.63 o 
  -8   4   9      308.85      317.44     12.86 o 
  -7   4   9      243.74      219.35      9.40 o 
  -6   4   9        2.51        1.62      3.59 o 
  -5   4   9      254.92      291.54      9.48 o 
  -4   4   9       82.18       78.67      5.32 o 
  -3   4   9      294.05      306.74      9.04 o 
  -2   4   9     2060.63     2137.56     31.56 o 
  -1   4   9      625.17      616.00     17.92 o 
   0   4   9       68.74       47.88      5.80 o 
   1   4   9      492.31      482.20     19.09 o 
   2   4   9      120.47      141.62      8.71 o 
   3   4   9      354.45      316.05     12.84 o 
   4   4   9      276.80      295.40     12.95 o 
   5   4   9       86.67       73.48      7.82 o 
   6   4   9      251.59      239.34     12.43 o 
   7   4   9      110.92      113.51     13.97 o 
   8   4   9      607.40      559.80     27.01 o 
   9   4   9      104.27      100.80     10.80 o 
  10   4   9      123.78      141.78     16.74 o 
  11   4   9        3.08       15.08     10.30 o 
  12   4   9        6.58       10.60      9.83 o 
 -13   5   9        0.42        3.86     10.43 o 
 -12   5   9        0.37      -10.53      8.22 o 
 -11   5   9      105.88       67.48     10.47 o 
 -10   5   9        0.25        1.38      6.55 o 
  -9   5   9       15.39       14.20      7.04 o 
  -8   5   9     1634.72     1565.59     32.98 o 
  -7   5   9     1098.40     1090.13     29.29 o 
  -6   5   9      140.36      134.47      7.46 o 
  -5   5   9      333.66      326.68     10.54 o 
  -4   5   9       46.73       49.87      4.88 o 
  -3   5   9      407.08      340.17      9.90 o 
  -2   5   9      144.59      145.92      6.64 o 
  -1   5   9        2.64       -3.56      3.05 o 
   0   5   9      236.64      256.77     10.15 o 
   1   5   9        0.58        7.29      4.16 o 
   2   5   9       51.19       61.08      6.62 o 
   3   5   9      203.93      232.59     11.31 o 
   4   5   9       79.06       62.32      7.31 o 
   5   5   9        2.73       -4.63      5.19 o 
   6   5   9       19.38       23.60      7.55 o 
   7   5   9      123.49      114.47     13.76 o 
   8   5   9      502.51      502.42     26.24 o 
   9   5   9      146.24      138.49     16.30 o 
  10   5   9       77.24       77.97     19.48 o 
  11   5   9       38.96       18.58     11.21 o 
  12   5   9        2.70       -9.18      9.45 o 
 -12   6   9       59.58       80.62     14.54 o 
 -11   6   9       87.25       86.12     11.66 o 
 -10   6   9      194.95      209.83     14.78 o 
  -9   6   9      525.32      503.09     20.49 o 
  -8   6   9      280.02      281.75     15.41 o 
  -7   6   9      501.83      491.97     16.98 o 
  -6   6   9      127.18      137.37      9.35 o 
  -5   6   9       19.20       25.73      5.55 o 
  -4   6   9       28.01       21.43      5.02 o 
  -3   6   9        7.22       17.85      4.71 o 
  -2   6   9      122.60      115.67      7.60 o 
  -1   6   9        0.97        3.02      3.82 o 
   0   6   9      143.30      138.94      9.70 o 
   1   6   9       33.47       25.45      5.28 o 
   2   6   9       22.25       42.73      6.07 o 
   3   6   9        4.84       -2.33      4.00 o 
   4   6   9       33.93       24.45     17.66 o 
   5   6   9      128.93      125.09     13.76 o 
   6   6   9       26.35       38.73     11.67 o 
   7   6   9      496.63      424.48     23.71 o 
   8   6   9      119.66      100.77     14.40 o 
   9   6   9       18.64       26.44     10.73 o 
  10   6   9        0.31        1.70      9.70 o 
  11   6   9        1.65      -12.51      8.34 o 
 -12   7   9      396.27      393.29     20.84 o 
 -11   7   9       14.04       22.25      9.06 o 
 -10   7   9       38.16       39.04      9.42 o 
  -9   7   9        0.24       16.97      7.75 o 
  -8   7   9      153.57      144.64     15.21 o 
  -7   7   9      777.31      753.58     30.87 o 
  -6   7   9       31.44       37.74      6.86 o 
  -5   7   9        8.44        7.69      5.99 o 
  -4   7   9        0.45        0.57      5.38 o 
  -3   7   9      900.71      893.38     25.93 o 
  -2   7   9      518.07      532.10     19.23 o 
  -1   7   9        0.13       -0.88      4.97 o 
   0   7   9     1175.41     1155.04     24.68 o 
   1   7   9     1741.79     1630.18     39.39 o 
   2   7   9       11.58        9.93      6.51 o 
   3   7   9      174.63      145.28     14.82 o 
   4   7   9      595.11      587.40     25.95 o 
   5   7   9       72.77       69.69     12.24 o 
   6   7   9        1.15       -7.94      7.39 o 
   7   7   9      220.64      219.54     26.70 o 
   8   7   9       10.88        8.90      8.89 o 
   9   7   9        1.22       -0.48      8.25 o 
  10   7   9       78.07       73.48     14.66 o 
 -11   8   9        4.11        1.58      8.05 o 
 -10   8   9      109.86      135.22     13.83 o 
  -9   8   9       32.58       18.36      8.19 o 
  -8   8   9       17.10       16.50      7.92 o 
  -7   8   9      237.67      259.07     24.21 o 
  -6   8   9      365.56      402.92     23.11 o 
  -5   8   9       53.66       62.90      9.61 o 
  -4   8   9      182.70      163.74     12.50 o 
  -3   8   9        2.29        7.40      6.07 o 
  -2   8   9      102.78      107.72     13.87 o 
  -1   8   9      439.83      443.31     23.91 o 
   0   8   9       61.14       72.64     12.65 o 
   1   8   9      622.52      610.43     31.46 o 
   2   8   9       17.30        5.80      7.61 o 
   3   8   9      696.87      625.86     39.38 o 
   4   8   9       65.63       70.18     11.87 o 
   5   8   9        4.10       12.70      9.19 o 
   6   8   9      319.01      288.13     25.40 o 
   7   8   9      419.69      408.36     42.32 o 
   8   8   9       11.59       22.59     10.37 o 
   9   8   9        1.97        8.19      9.62 o 
  -9   9   9       29.95       39.59     17.73 o 
  -8   9   9      275.22      268.29     21.58 o 
  -7   9   9      756.47      717.33     32.97 o 
  -6   9   9       24.05       21.65     10.25 o 
  -5   9   9       64.11       59.46     15.98 o 
  -4   9   9      310.69      298.10     21.23 o 
  -3   9   9       19.72       -0.19     12.09 o 
  -2   9   9      857.62      829.76     34.55 o 
  -1   9   9      105.82       90.94     13.63 o 
   0   9   9      180.30      219.09     19.30 o 
   1   9   9       30.94       26.09     10.32 o 
   2   9   9      196.63      186.61     17.91 o 
   3   9   9       75.16       59.83     12.15 o 
   4   9   9       64.68       56.59     16.19 o 
   5   9   9      230.90      235.87     29.85 o 
   6   9   9      131.49      143.37     17.12 o 
   7   9   9      360.23      385.73     39.17 o 
   8   9   9      399.10      411.79     55.88 o 
  -8  10   9       50.22       48.18     13.09 o 
  -7  10   9      195.47      207.69     23.23 o 
  -6  10   9      130.89      131.99     17.34 o 
  -5  10   9      131.90      124.18     16.74 o 
  -4  10   9      249.11      231.02     20.69 o 
  -3  10   9      350.20      336.72     23.41 o 
  -2  10   9        0.28        9.61      9.19 o 
  -1  10   9      262.66      241.94     20.73 o 
   0  10   9       30.55       35.79     11.61 o 
   1  10   9        4.48        6.27      8.74 o 
   2  10   9      195.40      187.71     19.26 o 
   3  10   9      182.30      169.42     45.20 o 
   4  10   9       69.10       70.44     13.99 o 
   5  10   9       16.56       24.73     10.56 o 
   6  10   9       82.48      101.33     23.90 o 
   7  10   9      216.38      236.71     32.72 o 
  -6  11   9      148.09      179.95     20.26 o 
  -5  11   9       96.25       88.82     16.41 o 
  -4  11   9      145.91      187.97     20.08 o 
  -3  11   9        2.87       13.07     10.20 o 
  -2  11   9      152.67      183.12     20.28 o 
  -1  11   9      115.23      154.18     18.90 o 
   0  11   9      153.70      167.08     19.24 o 
   1  11   9       30.91       32.74     11.47 o 
   2  11   9      233.23      257.56     22.45 o 
   3  11   9        0.10       -0.38      9.66 o 
   4  11   9       16.27       19.11     17.06 o 
   5  11   9       37.64       51.72     13.60 o 
  -1  12   9      286.16      241.50     23.16 o 
   0  12   9       22.83       25.23     11.79 o 
 -14   0  10      688.18      745.72     47.72 o 
 -13   0  10     1034.29     1096.93     57.11 o 
 -12   0  10      125.39      102.45     20.32 o 
 -11   0  10     4519.20     4447.56    146.10 o 
 -10   0  10       27.44       24.39      8.99 o 
  -9   0  10     6395.71     6513.39    138.76 o 
  -8   0  10        4.59        3.46      6.73 o 
  -7   0  10     5172.20     5077.90     86.05 o 
  -6   0  10     1366.89     1215.50     42.28 o 
  -5   0  10     8798.77     9119.24    144.46 o 
  -4   0  10     1307.20     1124.29     24.17 o 
  -3   0  10    10180.79     9845.29    154.09 o 
  -2   0  10    12587.47    13304.66    365.40 o 
  -1   0  10     2769.05     2483.41     53.87 o 
   0   0  10    11734.70    11506.13    220.36 o 
   1   0  10       31.67       66.28     11.63 o 
   2   0  10    22360.23    21733.67    409.41 o 
   3   0  10     3895.41     3753.66     79.05 o 
   4   0  10     1697.44     1529.56     51.36 o 
   5   0  10     1240.47     1235.19     69.58 o 
   6   0  10     2446.78     2596.71     65.87 o 
   7   0  10     1710.00     1681.99     45.34 o 
   8   0  10    12063.00    13133.29    365.43 o 
   9   0  10      225.82      214.35     25.16 o 
  10   0  10      479.74      507.89     37.00 o 
  11   0  10      136.19      130.76     23.33 o 
  12   0  10      692.63      793.23     49.75 o 
  13   0  10       61.40       90.39     22.28 o 
 -14   1  10      999.49      999.72     45.13 o 
 -13   1  10       34.81       40.77     12.06 o 
 -12   1  10      927.64      976.10     36.34 o 
 -11   1  10        2.79       10.51      9.92 o 
 -10   1  10     2599.88     2530.22     46.46 o 
  -9   1  10       27.16       25.68      6.14 o 
  -8   1  10     6975.15     6976.45     91.01 o 
  -7   1  10        0.58        9.36      3.73 o 
  -6   1  10     7384.69     7416.11     94.22 o 
  -5   1  10     3359.75     3328.43     41.14 o 
  -4   1  10     4131.53     3980.78     47.70 o 
  -3   1  10      993.95      938.63     16.13 o 
  -2   1  10     6572.61     6255.21     78.41 o 
  -1   1  10     4827.66     4895.58     69.91 o 
   0   1  10     6449.68     6750.74     94.05 o 
   1   1  10    13061.68    13570.85    183.15 o 
   2   1  10     3088.89     2891.30     43.73 o 
   3   1  10     8671.84     8420.63    116.83 o 
   4   1  10     4400.50     4177.89    120.18 o 
   5   1  10     6176.22     6006.39    101.37 o 
   6   1  10        3.50        3.81      4.96 o 
   7   1  10     4251.13     4492.59     81.30 o 
   8   1  10        6.31       18.87      6.49 o 
   9   1  10     1479.28     1572.86     38.36 o 
  10   1  10      197.66      205.81     18.30 o 
  11   1  10     1626.85     1703.24     62.16 o 
  12   1  10       78.92       94.82     15.26 o 
  13   1  10      528.58      577.49     54.13 o 
 -14   2  10      183.20      207.13     20.14 o 
 -13   2  10     1603.29     1573.27     50.71 o 
 -12   2  10      189.16      188.33     17.53 o 
 -11   2  10      779.93      807.77     31.54 o 
 -10   2  10       23.65       17.22      6.06 o 
  -9   2  10     4014.66     4078.32     58.58 o 
  -8   2  10       95.63      107.90      8.74 o 
  -7   2  10     5460.89     5256.96     92.75 o 
  -6   2  10      224.63      221.91      8.64 o 
  -5   2  10     2278.39     2074.26     31.74 o 
  -4   2  10      119.58      105.55      5.70 o 
  -3   2  10    15649.66    15852.17    172.35 o 
  -2   2  10    11569.66    12511.25    151.36 o 
  -1   2  10     5684.58     5747.28     81.23 o 
   0   2  10     5622.43     5503.92     91.20 o 
   1   2  10     5708.84     5844.53     96.43 o 
   2   2  10     8596.02     8392.41    134.93 o 
   3   2  10     4405.44     4687.90     80.34 o 
   4   2  10     4790.19     4672.01     80.92 o 
   5   2  10        1.78       17.39      7.24 o 
   6   2  10     4011.45     3940.00     72.09 o 
   7   2  10      177.26      187.71     11.92 o 
   8   2  10     2694.56     2721.03     55.72 o 
   9   2  10      143.80      153.84     12.14 o 
  10   2  10      913.14      949.23     29.27 o 
  11   2  10      114.54      110.25     11.92 o 
  12   2  10      849.65      975.29     39.89 o 
  13   2  10       14.17       27.04     15.00 o 
 -13   3  10      369.38      348.08     23.96 o 
 -12   3  10     1443.92     1457.90     47.37 o 
 -11   3  10      394.67      367.71     21.62 o 
 -10   3  10     2693.80     2669.00     43.27 o 
  -9   3  10       65.12       64.34      6.96 o 
  -8   3  10     2475.99     2478.93     39.26 o 
  -7   3  10      562.11      542.91     14.34 o 
  -6   3  10     4357.01     4271.64     60.56 o 
  -5   3  10     1745.47     1678.05     27.27 o 
  -4   3  10     3922.94     3908.47     53.01 o 
  -3   3  10     4840.58     4932.90     64.44 o 
  -2   3  10      308.74      294.71      9.54 o 
  -1   3  10     2094.48     2082.55     35.16 o 
   0   3  10    12819.90    13448.57    210.12 o 
   1   3  10     2719.46     2739.34     60.67 o 
   2   3  10     2449.07     2261.58     43.65 o 
   3   3  10     4481.57     4374.62     76.16 o 
   4   3  10     4359.58     4399.50     77.44 o 
   5   3  10     6387.00     6319.78    130.80 o 
   6   3  10      478.50      434.24     19.79 o 
   7   3  10     3660.58     3628.33    106.27 o 
   8   3  10       55.52       79.42      9.57 o 
   9   3  10     1534.33     1510.03     37.98 o 
  10   3  10       21.45       27.38      9.06 o 
  11   3  10      987.96     1021.03     42.18 o 
  12   3  10       59.12       68.74     15.14 o 
 -13   4  10     1258.20     1248.10     45.51 o 
 -12   4  10      485.26      485.81     26.48 o 
 -11   4  10     1853.85     1821.72     43.75 o 
 -10   4  10      142.05      145.30     12.11 o 
  -9   4  10      491.12      494.39     14.91 o 
  -8   4  10        9.37       17.98      5.93 o 
  -7   4  10     2342.60     2199.41     35.60 o 
  -6   4  10      103.92       96.32      6.72 o 
  -5   4  10     4285.13     4367.55     59.55 o 
  -4   4  10     1297.12     1217.57     22.85 o 
  -3   4  10     2646.40     2579.65     37.59 o 
  -2   4  10     2095.37     1997.93     34.83 o 
  -1   4  10     5217.42     5084.12     74.83 o 
   0   4  10     4114.77     3966.72     69.49 o 
   1   4  10     2198.32     2041.43     40.42 o 
   2   4  10     2706.33     2580.62     49.17 o 
   3   4  10     2627.46     2736.16     52.23 o 
   4   4  10     3985.63     4047.37     72.80 o 
   5   4  10     1000.09     1069.56     32.33 o 
   6   4  10      846.16      787.63     23.85 o 
   7   4  10      431.39      446.33     17.83 o 
   8   4  10     5948.85     5799.71    135.39 o 
   9   4  10      347.12      375.57     35.36 o 
  10   4  10     1101.71     1083.65     47.83 o 
  11   4  10       54.91       72.80     13.79 o 
  12   4  10      689.66      808.73     74.91 o 
 -13   5  10       20.18       18.24     11.71 o 
 -12   5  10      665.61      731.86     33.24 o 
 -11   5  10      143.23      120.28     12.59 o 
 -10   5  10     2203.18     2203.39     50.02 o 
  -9   5  10       46.58       53.58      7.74 o 
  -8   5  10     2580.13     2462.33     45.54 o 
  -7   5  10      657.60      630.21     21.64 o 
  -6   5  10     6581.94     6731.52     88.53 o 
  -5   5  10      306.78      282.80     10.38 o 
  -4   5  10     5664.92     5760.76     85.08 o 
  -3   5  10     3311.86     3079.18    132.51 o 
  -2   5  10     1156.95     1115.02     31.06 o 
  -1   5  10     1959.62     1757.35     40.80 o 
   0   5  10     4317.96     4318.11     65.70 o 
   1   5  10     3427.13     3363.77     61.12 o 
   2   5  10     2320.34     2198.07     43.84 o 
   3   5  10     1902.23     1767.36     37.59 o 
   4   5  10      247.12      266.36     18.29 o 
   5   5  10     2686.40     2603.72     68.81 o 
   6   5  10       16.20       12.60      6.07 o 
   7   5  10     3097.93     3029.84    229.03 o 
   8   5  10      498.24      448.34     44.25 o 
   9   5  10     1655.13     1633.35    193.26 o 
  10   5  10        8.62        7.53     10.27 o 
  11   5  10      847.87      976.80     95.09 o 
 -12   6  10      152.30      129.38     17.04 o 
 -11   6  10     2235.87     2183.44     51.87 o 
 -10   6  10      386.19      344.81     17.72 o 
  -9   6  10     1557.01     1547.28     39.38 o 
  -8   6  10      256.13      256.50     13.32 o 
  -7   6  10     4589.66     4565.93     73.73 o 
  -6   6  10       50.56       47.04      6.84 o 
  -5   6  10     1895.25     1764.65     40.67 o 
  -4   6  10      549.25      476.57     19.60 o 
  -3   6  10     6982.23     6859.90    160.62 o 
  -2   6  10     1437.42     1331.46     33.12 o 
  -1   6  10     5734.47     5861.56     86.40 o 
   0   6  10     4820.27     4820.98     73.13 o 
   1   6  10      631.79      614.77     18.72 o 
   2   6  10     1989.07     1851.29     39.02 o 
   3   6  10      619.57      557.12     18.30 o 
   4   6  10     2269.61     2243.47     59.22 o 
   5   6  10      202.23      231.23     17.47 o 
   6   6  10     3393.43     3384.89    269.96 o 
   7   6  10      296.81      378.81     56.34 o 
   8   6  10     2187.38     2269.88     90.36 o 
   9   6  10       16.09       24.63     10.01 o 
  10   6  10     1276.83     1322.78    223.36 o 
  11   6  10       61.38       67.50     14.28 o 
 -11   7  10      225.91      254.36     18.58 o 
 -10   7  10     1429.86     1419.14     61.28 o 
  -9   7  10       79.77       92.36     11.38 o 
  -8   7  10     3396.07     3148.82    112.54 o 
  -7   7  10      952.58      854.21     35.04 o 
  -6   7  10     5244.43     5421.46     98.96 o 
  -5   7  10       52.78       59.42      9.05 o 
  -4   7  10     2628.67     2429.03     72.39 o 
  -3   7  10     3268.20     3219.74     63.45 o 
  -2   7  10      818.04      789.26     24.33 o 
  -1   7  10     1004.54      951.13     26.85 o 
   0   7  10     5006.64     4971.95     75.83 o 
   1   7  10     3768.76     3549.10     67.39 o 
   2   7  10     1399.53     1357.77     40.88 o 
   3   7  10     4522.60     4332.73    215.69 o 
   4   7  10      345.91      372.10     21.42 o 
   5   7  10     4848.82     4827.89    214.14 o 
   6   7  10        3.28       -3.85      7.36 o 
   7   7  10     1337.67     1432.56     77.54 o 
   8   7  10       61.68       70.07     13.38 o 
   9   7  10      601.50      581.64     30.39 o 
  10   7  10        2.19       13.43      9.97 o 
 -10   8  10      176.94      205.28     19.96 o 
  -9   8  10      607.78      534.88     27.51 o 
  -8   8  10       82.44       71.89     13.03 o 
  -7   8  10     4831.33     4880.39    114.48 o 
  -6   8  10      254.52      242.51     16.32 o 
  -5   8  10     2402.87     2339.90     52.24 o 
  -4   8  10        6.88        7.31      6.16 o 
  -3   8  10     1388.57     1350.07     35.25 o 
  -2   8  10     2227.56     2051.56     85.10 o 
  -1   8  10     2446.50     2339.53     93.16 o 
   0   8  10     3637.54     3487.29     86.73 o 
   1   8  10      952.63      948.56     36.13 o 
   2   8  10     1609.53     1467.80     69.93 o 
   3   8  10     1231.35     1209.56     51.82 o 
   4   8  10     2179.54     2179.34     80.90 o 
   5   8  10      300.06      279.36     22.32 o 
   6   8  10     1534.43     1576.41     84.33 o 
   7   8  10        1.97       28.90     10.67 o 
   8   8  10     1196.06     1269.05    139.13 o 
   9   8  10       26.76        7.51      9.75 o 
  -9   9  10       64.00       50.45     19.27 o 
  -8   9  10     1416.02     1461.06     50.37 o 
  -7   9  10       16.64       -0.84      8.51 o 
  -6   9  10     2114.39     2085.89     72.46 o 
  -5   9  10      197.37      159.76     20.18 o 
  -4   9  10      842.52      857.42     35.45 o 
  -3   9  10      649.08      646.79     30.40 o 
  -2   9  10     1835.44     1806.28     55.76 o 
  -1   9  10      974.29      904.25     37.80 o 
   0   9  10     1348.53     1355.42     46.55 o 
   1   9  10      993.05      965.39     38.38 o 
   2   9  10      760.27      742.39     40.78 o 
   3   9  10     1160.87     1134.47     59.28 o 
   4   9  10      170.53      126.84     16.25 o 
   5   9  10      940.57      985.72     57.04 o 
   6   9  10      594.29      626.36     30.64 o 
   7   9  10      768.32      856.71     74.59 o 
   8   9  10       41.40       54.34     13.89 o 
  -7  10  10     1178.44     1212.46     64.05 o 
  -6  10  10      124.31      134.69     17.96 o 
  -5  10  10      820.15      906.42     38.48 o 
  -4  10  10      172.80      163.58     18.33 o 
  -3  10  10     1067.52     1059.27     41.65 o 
  -2  10  10      927.88      908.12     61.17 o 
  -1  10  10      868.74      932.78     54.34 o 
   0  10  10      451.00      405.06     25.63 o 
   1  10  10      453.83      492.68     30.76 o 
   2  10  10      485.92      516.63     29.82 o 
   3  10  10      161.88      170.33     18.88 o 
   4  10  10      579.60      575.51     30.37 o 
   5  10  10      188.29      189.85     33.50 o 
   6  10  10      650.82      597.03     45.76 o 
  -5  11  10       33.35       34.49     12.30 o 
  -4  11  10      621.48      662.23     33.80 o 
  -3  11  10       53.26       51.45     13.18 o 
  -2  11  10      896.91      946.58     40.56 o 
  -1  11  10      362.07      397.79     26.24 o 
   0  11  10      537.24      516.93     29.67 o 
   1  11  10      236.45      226.17     36.26 o 
   2  11  10      449.11      507.93     29.80 o 
   3  11  10      691.61      619.80     41.97 o 
   4  11  10      204.62      224.26     22.28 o 
 -14   1  11       24.87        9.13     11.37 o 
 -13   1  11       12.50       15.08     10.46 o 
 -12   1  11       49.91       30.79     10.77 o 
 -11   1  11      137.60      164.98     11.88 o 
 -10   1  11       17.84       15.15      6.28 o 
  -9   1  11       23.82       19.70      5.80 o 
  -8   1  11        2.25       -2.47      4.01 o 
  -7   1  11      268.80      254.30      9.73 o 
  -6   1  11       75.04       81.94      5.90 o 
  -5   1  11       38.63       35.85      4.29 o 
  -4   1  11      772.78      764.80     13.39 o 
  -3   1  11     2254.49     2441.08     34.30 o 
  -2   1  11        5.28        6.95      2.65 o 
  -1   1  11      377.75      385.37     10.08 o 
   0   1  11        0.90        3.26      2.38 o 
   1   1  11      226.92      228.12     13.87 o 
   2   1  11      133.15      134.55      8.43 o 
   3   1  11      546.20      530.95     25.01 o 
   4   1  11      112.49      121.22      8.56 o 
   5   1  11        3.27       10.97      5.22 o 
   6   1  11       98.94      117.23      9.68 o 
   7   1  11      365.95      373.58     16.39 o 
   8   1  11      197.21      212.73     17.54 o 
   9   1  11      172.85      197.34     17.94 o 
  10   1  11      865.31      868.23     35.88 o 
  11   1  11       10.14       22.17     11.18 o 
  12   1  11       10.09       19.42     11.27 o 
 -13   2  11       84.43       81.05     15.10 o 
 -12   2  11       43.51       42.28     11.34 o 
 -11   2  11        4.28        0.85      7.50 o 
 -10   2  11       22.39       10.87      6.07 o 
  -9   2  11      236.65      220.35     10.32 o 
  -8   2  11        7.94        2.57      4.37 o 
  -7   2  11       20.25       21.12      4.81 o 
  -6   2  11       92.37       89.05      6.35 o 
  -5   2  11       44.79       53.78      5.04 o 
  -4   2  11      791.92      769.81     15.53 o 
  -3   2  11       33.10       37.08      4.42 o 
  -2   2  11       54.53       51.67      4.00 o 
  -1   2  11     1477.51     1506.36     31.63 o 
   0   2  11       16.74       22.77      4.98 o 
   1   2  11       15.54       20.11      4.92 o 
   2   2  11       13.50       25.72      5.10 o 
   3   2  11      266.21      230.02     11.22 o 
   4   2  11      722.99      734.59     20.93 o 
   5   2  11      394.87      394.11     15.59 o 
   6   2  11      126.10      112.93      9.77 o 
   7   2  11      147.96      158.28     11.61 o 
   8   2  11       98.88      100.72     16.19 o 
   9   2  11      232.82      248.08     19.76 o 
  10   2  11      109.19      134.47     16.43 o 
  11   2  11       15.21       19.98     11.07 o 
  12   2  11        0.93        5.62     10.52 o 
 -13   3  11       57.80       44.84     12.80 o 
 -12   3  11       26.32       43.64     12.04 o 
 -11   3  11      275.93      296.59     16.88 o 
 -10   3  11       18.40       11.05      5.50 o 
  -9   3  11      166.26      144.13      8.95 o 
  -8   3  11      119.51      122.68      8.13 o 
  -7   3  11      357.95      361.32     15.92 o 
  -6   3  11        3.32        2.47      3.92 o 
  -5   3  11      543.60      486.91     12.61 o 
  -4   3  11      212.56      210.75      8.03 o 
  -3   3  11        5.17        3.92      3.46 o 
  -2   3  11        0.49       -2.79      2.95 o 
  -1   3  11      168.57      172.45     11.99 o 
   0   3  11     1177.34     1149.27     26.55 o 
   1   3  11      136.78      129.28      8.58 o 
   2   3  11        7.76       10.68      4.63 o 
   3   3  11      833.37      847.66     22.79 o 
   4   3  11       73.89       75.55      8.03 o 
   5   3  11      151.02      143.31     10.13 o 
   6   3  11       60.33       59.69      7.95 o 
   7   3  11      125.28      117.74     10.55 o 
   8   3  11      161.77      175.06     12.74 o 
   9   3  11        0.58       -4.36      5.75 o 
  10   3  11        0.22        2.10      6.76 o 
  11   3  11        1.94        3.63      7.01 o 
  12   3  11        0.41       34.34     18.64 o 
 -13   4  11        0.67       -2.52      9.74 o 
 -12   4  11        7.72        6.59      9.73 o 
 -11   4  11        6.71        0.95      7.02 o 
 -10   4  11      866.66      865.93     24.04 o 
  -9   4  11      250.32      246.51     11.35 o 
  -8   4  11       53.71       80.72      7.33 o 
  -7   4  11        6.51        1.76      4.56 o 
  -6   4  11      454.46      451.45     13.22 o 
  -5   4  11        5.22       11.30      4.38 o 
  -4   4  11       84.56       72.23      6.71 o 
  -3   4  11        0.77        3.59      3.78 o 
  -2   4  11       56.66       47.36      5.53 o 
  -1   4  11       17.50       24.76      4.71 o 
   0   4  11        0.74        5.32      4.24 o 
   1   4  11        1.21       -1.49      3.94 o 
   2   4  11       18.45       20.57      7.18 o 
   3   4  11      151.61      132.91      9.45 o 
   4   4  11        3.95       20.32     12.49 o 
   5   4  11      442.67      409.32     16.44 o 
   6   4  11       80.09       77.09      9.03 o 
   7   4  11       52.98       34.90      7.76 o 
   8   4  11       16.07       24.31      7.70 o 
   9   4  11       19.03       17.41      7.33 o 
  10   4  11       12.65       10.14     11.88 o 
  11   4  11       32.51       31.11     11.06 o 
 -12   5  11       69.65       71.88     14.21 o 
 -11   5  11      127.55      121.51     12.84 o 
 -10   5  11       67.00       83.99     11.19 o 
  -9   5  11      165.53      159.27     11.36 o 
  -8   5  11      343.59      317.34     14.09 o 
  -7   5  11       59.52       55.02     12.02 o 
  -6   5  11        7.98        5.31      7.73 o 
  -5   5  11      279.66      273.75     14.47 o 
  -4   5  11      186.67      215.16     10.57 o 
  -3   5  11       37.76       43.08      6.03 o 
  -2   5  11        6.05       17.11      9.32 o 
  -1   5  11        0.60       -2.06      3.54 o 
   0   5  11        9.40       10.24      4.21 o 
   1   5  11        0.26       -2.45      3.85 o 
   2   5  11      162.37      133.68      9.31 o 
   3   5  11      125.27      119.59      9.19 o 
   4   5  11       44.39       54.36      7.55 o 
   5   5  11      250.89      239.70     13.40 o 
   6   5  11      111.86      104.74     10.20 o 
   7   5  11        0.19       10.03      9.57 o 
   8   5  11        7.99       18.88      9.91 o 
   9   5  11        9.32       14.31      9.89 o 
  10   5  11       46.72       56.76     15.66 o 
  11   5  11       89.14       84.30     21.30 o 
 -12   6  11        0.98        9.60     11.23 o 
 -11   6  11       13.74       15.69      8.90 o 
 -10   6  11        7.62        4.53      7.52 o 
  -9   6  11      153.14      130.11     20.43 o 
  -8   6  11       44.38       46.75      9.02 o 
  -7   6  11       91.03       90.30     10.76 o 
  -6   6  11     1263.41     1203.02     32.54 o 
  -5   6  11      456.38      429.70     18.29 o 
  -4   6  11        9.81       13.93      6.10 o 
  -3   6  11       21.20       26.55      5.61 o 
  -2   6  11      373.97      341.62     12.94 o 
  -1   6  11        4.27        4.29      4.65 o 
   0   6  11      767.58      750.52     21.02 o 
   1   6  11       34.92       39.78     10.34 o 
   2   6  11       23.75       20.58      5.68 o 
   3   6  11      324.29      336.71     14.56 o 
   4   6  11      472.92      485.71     44.43 o 
   5   6  11      199.90      205.78     17.17 o 
   6   6  11       32.59       24.70     10.04 o 
   7   6  11        1.20       -8.87      7.76 o 
   8   6  11       27.92       19.10     10.13 o 
   9   6  11      167.99      169.20     28.41 o 
  10   6  11       17.73        8.71      9.94 o 
 -11   7  11        2.61        8.65     10.07 o 
 -10   7  11        5.71        4.61      9.74 o 
  -9   7  11      257.18      213.11     18.95 o 
  -8   7  11       43.50       34.36     11.24 o 
  -7   7  11      290.33      284.14     16.63 o 
  -6   7  11       93.00       83.41     10.73 o 
  -5   7  11        1.31        4.70      6.53 o 
  -4   7  11      198.72      168.77     12.69 o 
  -3   7  11      397.63      378.59     17.12 o 
  -2   7  11        7.10       -7.44      4.96 o 
  -1   7  11     1117.06     1029.23     28.74 o 
   0   7  11       55.47       51.69      7.05 o 
   1   7  11     1194.90     1074.36     48.92 o 
   2   7  11      156.13      144.81     16.26 o 
   3   7  11        6.04       15.54      8.31 o 
   4   7  11      196.73      179.64     16.05 o 
   5   7  11        5.95       12.12     17.97 o 
   6   7  11        8.54       16.11      9.79 o 
   7   7  11       19.99       15.97     10.69 o 
   8   7  11      184.16      144.49     17.90 o 
   9   7  11       14.46       31.30     11.43 o 
 -10   8  11      116.29      126.61     17.46 o 
  -9   8  11        0.10       -4.14      9.46 o 
  -8   8  11       17.61       19.52      9.76 o 
  -7   8  11       58.14       56.69     10.45 o 
  -6   8  11     1213.10     1229.01     52.21 o 
  -5   8  11       61.43       81.07     10.92 o 
  -4   8  11       29.11       26.82      7.57 o 
  -3   8  11      143.29      117.45     11.37 o 
  -2   8  11      228.20      220.07     27.78 o 
  -1   8  11       29.79       28.70     10.46 o 
   0   8  11      207.70      199.56     17.96 o 
   1   8  11      464.76      481.11     25.53 o 
   2   8  11     1054.67      896.33     48.42 o 
   3   8  11       78.18       63.30     11.15 o 
   4   8  11        5.86        7.43      8.46 o 
   5   8  11       86.10       65.44     12.76 o 
   6   8  11      135.76      176.02     18.09 o 
   7   8  11       69.50       84.68     15.19 o 
   8   8  11        1.21       -3.75      8.92 o 
  -8   9  11       21.94       44.22     12.78 o 
  -7   9  11      249.67      212.50     19.93 o 
  -6   9  11        4.65       18.24     10.18 o 
  -5   9  11      337.82      357.10     23.48 o 
  -4   9  11        5.04        8.33      9.16 o 
  -3   9  11      399.75      456.74     26.12 o 
  -2   9  11       30.13       33.21     14.01 o 
  -1   9  11        0.55       -0.03      8.44 o 
   0   9  11        3.22        7.60      8.54 o 
   1   9  11      445.14      447.30     26.00 o 
   2   9  11       28.25       28.19     10.08 o 
   3   9  11       19.87       30.93     10.44 o 
   4   9  11        2.42       -5.25      7.28 o 
   5   9  11      201.40      199.43     28.80 o 
   6   9  11       64.50       68.55     13.41 o 
   7   9  11        9.66       10.99     10.85 o 
  -7  10  11        3.96        1.74     10.25 o 
  -6  10  11      362.37      371.41     26.10 o 
  -5  10  11      133.33      107.35     16.07 o 
  -4  10  11       50.62       70.71     14.13 o 
  -3  10  11        0.01       -4.99      8.64 o 
  -2  10  11      160.29      185.60     19.39 o 
  -1  10  11        9.82       -3.55      9.95 o 
   0  10  11      218.60      239.88     21.28 o 
   1  10  11       33.43       29.43     11.19 o 
   2  10  11       71.26       79.05     14.30 o 
   3  10  11        0.26       -4.97     13.98 o 
   4  10  11      246.27      263.92     22.74 o 
   5  10  11      152.56      151.70     18.73 o 
  -4  11  11      255.54      302.14     43.34 o 
  -3  11  11      341.64      379.04     26.63 o 
  -2  11  11      291.06      283.97     24.13 o 
  -1  11  11       44.22       67.48     14.81 o 
   0  11  11        0.05      -12.07      8.05 o 
   1  11  11       75.55       71.41     14.90 o 
   2  11  11        1.63       -3.54      8.79 o 
   3  11  11       55.77       59.82     14.34 o 
 -13   0  12        0.13       37.56     17.10 o 
 -12   0  12      930.53      940.31     50.45 o 
 -11   0  12       17.95        7.24      9.12 o 
 -10   0  12     2506.10     2450.23     66.36 o 
  -9   0  12       61.67       53.10     10.24 o 
  -8   0  12     5099.24     5131.05    150.45 o 
  -7   0  12       51.42       75.70     17.52 o 
  -6   0  12     5482.48     5502.12    116.12 o 
  -5   0  12       47.12       52.85      5.99 o 
  -4   0  12     4412.47     4134.85     77.07 o 
  -3   0  12      675.70      648.74     18.22 o 
  -2   0  12     6551.11     6640.08    133.24 o 
  -1   0  12     8033.05     9066.83    177.53 o 
   0   0  12     1938.74     1800.87     42.35 o 
   1   0  12    11927.28    10761.38    294.73 o 
   2   0  12     1028.25      954.61     42.74 o 
   3   0  12     3375.85     3048.19     99.22 o 
   4   0  12      946.41      943.19     43.80 o 
   5   0  12     2655.92     2484.52     87.38 o 
   6   0  12      146.87      151.22     20.39 o 
   7   0  12     3747.79     3741.36    124.38 o 
   8   0  12       16.27       21.65     13.66 o 
   9   0  12     3536.24     3720.97    129.01 o 
  10   0  12        6.48        4.84     12.89 o 
  11   0  12      915.16      954.26     55.50 o 
  12   0  12      269.46      311.20     34.76 o 
 -13   1  12      916.84      922.97     36.74 o 
 -12   1  12       75.30       73.87     13.16 o 
 -11   1  12     3441.88     3468.98     81.72 o 
 -10   1  12        5.48       19.57      8.03 o 
  -9   1  12     2062.71     2077.58     39.92 o 
  -8   1  12       78.43       70.38      7.58 o 
  -7   1  12     5776.89     5639.89     75.04 o 
  -6   1  12      108.91      119.47      7.88 o 
  -5   1  12     3556.11     3491.63     66.02 o 
  -4   1  12     1204.33     1218.51     21.14 o 
  -3   1  12     4344.58     4044.67     53.35 o 
  -2   1  12     2109.03     2032.35     50.14 o 
  -1   1  12     3614.37     3431.52     61.07 o 
   0   1  12     5301.42     5236.92     88.09 o 
   1   1  12     2399.33     2122.18     41.29 o 
   2   1  12     7489.48     7598.04    123.98 o 
   3   1  12      388.80      339.29     13.30 o 
   4   1  12     6170.66     6091.38    126.49 o 
   5   1  12     2682.27     2547.38    106.65 o 
   6   1  12     5887.49     5841.75    124.93 o 
   7   1  12      204.66      195.05     16.57 o 
   8   1  12     1403.10     1425.27     45.40 o 
   9   1  12      237.39      280.27     21.04 o 
  10   1  12     2742.34     2943.41    199.74 o 
  11   1  12        3.89       15.81     21.37 o 
  12   1  12      279.79      300.14     23.91 o 
 -13   2  12        0.07        6.71     10.08 o 
 -12   2  12      649.53      700.52     33.57 o 
 -11   2  12       76.90       77.46      9.78 o 
 -10   2  12     4059.77     4035.99     67.75 o 
  -9   2  12      125.87      163.18     10.69 o 
  -8   2  12     2449.61     2389.87     38.32 o 
  -7   2  12      459.97      455.17     13.16 o 
  -6   2  12     2955.96     2872.81     58.79 o 
  -5   2  12     2687.68     2670.18     39.63 o 
  -4   2  12     2764.35     2540.48     75.88 o 
  -3   2  12     2441.32     2330.09     39.13 o 
  -2   2  12     2415.76     2420.65     40.21 o 
  -1   2  12     2702.37     2478.42     95.80 o 
   0   2  12      348.25      279.42     11.82 o 
   1   2  12     2580.77     2340.50    122.69 o 
   2   2  12     1051.61      979.96     24.27 o 
   3   2  12     6889.82     6771.90    140.82 o 
   4   2  12      287.04      288.68     13.45 o 
   5   2  12     4281.70     4168.13     96.84 o 
   6   2  12      308.87      304.12     14.76 o 
   7   2  12      919.11      998.74     35.57 o 
   8   2  12      127.18      111.20     14.30 o 
   9   2  12     1899.86     1956.74     85.14 o 
  10   2  12        8.88       -0.65      9.31 o 
  11   2  12      912.25     1019.34     40.71 o 
  12   2  12       10.28       -3.03      9.84 o 
 -13   3  12     1450.57     1607.02     52.56 o 
 -12   3  12        0.74        3.43      9.24 o 
 -11   3  12     2013.03     2120.21     48.63 o 
 -10   3  12       67.90       75.30      7.92 o 
  -9   3  12     1780.22     1840.77     33.03 o 
  -8   3  12     1762.17     1690.44     30.23 o 
  -7   3  12     3215.43     3199.65     47.75 o 
  -6   3  12     2426.85     2400.53     37.47 o 
  -5   3  12     4071.77     3991.79     62.45 o 
  -4   3  12      386.09      357.54     13.50 o 
  -3   3  12     1722.33     1645.67     30.74 o 
  -2   3  12     2817.75     2701.52     50.53 o 
  -1   3  12     3146.83     3138.99     57.94 o 
   0   3  12     2884.64     2567.35    166.39 o 
   1   3  12      580.14      508.79     16.51 o 
   2   3  12     3082.46     2967.06     73.73 o 
   3   3  12      334.07      355.85     14.58 o 
   4   3  12     4442.98     4317.19     77.65 o 
   5   3  12       37.47       35.63      7.00 o 
   6   3  12     1166.71     1145.45     30.22 o 
   7   3  12      148.97      145.18     11.63 o 
   8   3  12     1330.64     1374.00     43.54 o 
   9   3  12       11.16       19.56      9.98 o 
  10   3  12     1349.93     1440.57    149.50 o 
  11   3  12        5.04        6.68     12.82 o 
 -12   4  12     1318.99     1373.48     47.31 o 
 -11   4  12       11.76       23.23      8.17 o 
 -10   4  12     1324.48     1433.07     32.79 o 
  -9   4  12      217.81      223.98     11.10 o 
  -8   4  12     2876.22     2875.50     45.15 o 
  -7   4  12      822.63      802.55     21.40 o 
  -6   4  12     5837.94     5901.86    101.73 o 
  -5   4  12     1129.46     1048.92     23.95 o 
  -4   4  12     4162.21     4021.59     92.24 o 
  -3   4  12     4345.36     4198.38     99.31 o 
  -2   4  12     1294.59     1279.95     26.19 o 
  -1   4  12      881.82      807.82     21.17 o 
   0   4  12     1277.62     1164.07     27.91 o 
   1   4  12     3262.76     3072.60     57.65 o 
   2   4  12      730.96      705.57     20.85 o 
   3   4  12     3182.05     3005.84     57.50 o 
   4   4  12       30.53       42.82      8.26 o 
   5   4  12     1870.30     1838.42     41.06 o 
   6   4  12       14.84       15.53     10.64 o 
   7   4  12     3011.79     3060.56    161.04 o 
   8   4  12       17.13       14.07      7.50 o 
   9   4  12     1509.93     1571.30     66.79 o 
  10   4  12       44.91       47.01     11.85 o 
  11   4  12      346.25      497.31     44.78 o 
 -12   5  12        1.03       -1.15      8.31 o 
 -11   5  12     1550.10     1600.94     41.70 o 
 -10   5  12       40.84       45.46      9.74 o 
  -9   5  12     1982.54     1906.21     45.93 o 
  -8   5  12        2.09       -0.32      6.60 o 
  -7   5  12      966.84      945.44     35.14 o 
  -6   5  12     1218.78     1153.42     26.55 o 
  -5   5  12     7878.92     7792.90    113.22 o 
  -4   5  12      729.18      729.97     19.55 o 
  -3   5  12     3120.45     3011.16     71.84 o 
  -2   5  12     4380.43     4351.51     67.60 o 
  -1   5  12       26.93       15.71      6.13 o 
   0   5  12     3651.85     3518.92     56.68 o 
   1   5  12     1083.46      970.46     25.55 o 
   2   5  12     3138.17     2949.75     56.71 o 
   3   5  12       40.13       29.23      8.44 o 
   4   5  12     2469.90     2411.22     49.82 o 
   5   5  12       22.42       30.70      7.35 o 
   6   5  12     1129.32     1166.62     31.71 o 
   7   5  12      651.71      654.04     29.72 o 
   8   5  12     2079.06     2036.26     83.74 o 
   9   5  12        0.46       12.96      9.80 o 
  10   5  12      845.58      930.22     89.20 o 
 -11   6  12       77.97       90.04     14.93 o 
 -10   6  12     1711.78     1702.15     53.14 o 
  -9   6  12       15.90       18.53      8.36 o 
  -8   6  12     1758.85     1702.32     42.74 o 
  -7   6  12       53.98       53.75      9.11 o 
  -6   6  12     1313.40     1205.09     32.99 o 
  -5   6  12      899.22      877.80     26.97 o 
  -4   6  12     4176.60     4149.01     82.09 o 
  -3   6  12       27.97       22.78      5.78 o 
  -2   6  12     1738.34     1664.44     32.78 o 
  -1   6  12     2407.14     2246.33     40.73 o 
   0   6  12     1415.52     1301.36     27.78 o 
   1   6  12     6454.95     6182.86    105.84 o 
   2   6  12     1645.59     1589.77     36.44 o 
   3   6  12     2583.29     2538.30     51.75 o 
   4   6  12      241.60      258.27     29.64 o 
   5   6  12     2947.42     2953.86     75.69 o 
   6   6  12      127.83      147.99     16.14 o 
   7   6  12     1540.38     1663.41     52.92 o 
   8   6  12       24.89       23.52     14.12 o 
   9   6  12     1406.01     1510.12    216.18 o 
  10   6  12       13.52        4.75     10.54 o 
 -10   7  12        6.27       11.17     10.35 o 
  -9   7  12     1657.00     1623.45     51.72 o 
  -8   7  12      311.52      316.97     22.43 o 
  -7   7  12     1371.15     1397.23     37.89 o 
  -6   7  12      551.89      542.96     21.70 o 
  -5   7  12     1494.41     1438.21     37.47 o 
  -4   7  12       19.53       12.16      6.62 o 
  -3   7  12     1667.45     1592.80     66.67 o 
  -2   7  12      780.51      757.71     32.42 o 
  -1   7  12     1268.35     1247.52     33.09 o 
   0   7  12     2461.23     2368.55     42.89 o 
   1   7  12     1597.77     1445.67     35.97 o 
   2   7  12      694.76      696.77     28.15 o 
   3   7  12     2163.95     2021.63     56.09 o 
   4   7  12     4089.27     3955.93     94.20 o 
   5   7  12        3.05       -4.76      8.93 o 
   6   7  12     1249.66     1341.09     46.03 o 
   7   7  12       47.09       20.43     10.83 o 
   8   7  12     1009.25     1179.85    155.95 o 
   9   7  12       19.16       10.04     10.37 o 
  -9   8  12       37.93       24.30     10.75 o 
  -8   8  12     1130.19     1200.99     44.17 o 
  -7   8  12       12.35       26.40      8.59 o 
  -6   8  12     2218.04     2164.79     51.26 o 
  -5   8  12      801.44      786.15     27.19 o 
  -4   8  12     1593.66     1612.88     45.78 o 
  -3   8  12      820.37      803.73     26.45 o 
  -2   8  12      520.44      570.41     28.17 o 
  -1   8  12     1141.88     1083.21     40.18 o 
   0   8  12     1975.03     1965.22     87.45 o 
   1   8  12     1746.40     1676.55     52.79 o 
   2   8  12      367.75      353.22     22.17 o 
   3   8  12      694.99      711.20     29.71 o 
   4   8  12      187.26      209.18     17.91 o 
   5   8  12      759.08      853.86     34.78 o 
   6   8  12       78.57       68.49     14.02 o 
   7   8  12     1483.73     1614.13     66.67 o 
   8   8  12        5.11        5.80     14.86 o 
  -8   9  12       12.18        8.85     10.62 o 
  -7   9  12     1270.83     1317.98     47.66 o 
  -6   9  12      830.54      863.03     40.64 o 
  -5   9  12      811.39      865.60     36.83 o 
  -4   9  12      368.09      332.28     23.18 o 
  -3   9  12     1300.69     1362.47     47.62 o 
  -2   9  12      676.07      710.27     33.33 o 
  -1   9  12      581.40      573.02     31.43 o 
   0   9  12     1816.70     1615.16     53.00 o 
   1   9  12      690.90      683.73     32.36 o 
   2   9  12      919.80      886.41     37.36 o 
   3   9  12      148.53      151.68     17.64 o 
   4   9  12      496.53      553.92     29.54 o 
   5   9  12      284.48      360.11     36.16 o 
   6   9  12     1011.19     1087.61     62.44 o 
  -6  10  12      772.57      820.62     37.91 o 
  -5  10  12      657.58      590.05     50.42 o 
  -4  10  12     1633.62     1754.79     58.05 o 
  -3  10  12      228.80      243.21     22.08 o 
  -2  10  12      417.18      482.85     28.39 o 
  -1  10  12     1295.12     1324.60     48.90 o 
   0  10  12      342.62      372.46     25.91 o 
   1  10  12     1054.61     1038.05     42.13 o 
   2  10  12       91.01       95.56     15.83 o 
   3  10  12      515.07      541.70     29.92 o 
   4  10  12       99.15      102.25     20.50 o 
  -2  11  12      360.29      371.71     26.87 o 
  -1  11  12      570.22      631.41     33.69 o 
   0  11  12      736.93      763.71     37.33 o 
 -13   1  13        4.83       11.56     10.67 o 
 -12   1  13      151.17      161.56     12.84 o 
 -11   1  13        1.50        4.52      6.74 o 
 -10   1  13        8.09        4.84      6.37 o 
  -9   1  13        4.15        1.35      5.63 o 
  -8   1  13        6.58       -6.04      4.92 o 
  -7   1  13       36.33       35.68      6.13 o 
  -6   1  13      259.62      236.95     11.43 o 
  -5   1  13       46.24       50.70      5.26 o 
  -4   1  13     1102.98     1133.04     20.55 o 
  -3   1  13      509.95      511.32     14.24 o 
  -2   1  13       85.67       80.80      6.79 o 
  -1   1  13      105.77      111.37     12.59 o 
   0   1  13       39.77       40.65      5.61 o 
   1   1  13        0.14       -1.37      5.13 o 
   2   1  13       15.24       32.22      7.83 o 
   3   1  13      550.95      534.37     33.64 o 
   4   1  13        3.86       -1.60      6.05 o 
   5   1  13      492.53      470.67     22.86 o 
   6   1  13        0.62        9.09     15.24 o 
   7   1  13        7.67        9.44     14.86 o 
   8   1  13        2.10        5.24      8.41 o 
   9   1  13      169.20      173.98     17.90 o 
  10   1  13      113.36      134.52     17.14 o 
  11   1  13       16.34        4.42      9.88 o 
 -13   2  13        5.56        2.29     10.73 o 
 -12   2  13        9.85        5.37     10.25 o 
 -11   2  13        9.81        8.82      7.05 o 
 -10   2  13      229.48      247.06     13.55 o 
  -9   2  13      251.94      231.57     24.78 o 
  -8   2  13        0.92       -7.15      4.81 o 
  -7   2  13        0.38       -4.81      4.05 o 
  -6   2  13      509.03      484.39     13.61 o 
  -5   2  13       29.86       39.37      6.16 o 
  -4   2  13      190.47      186.90     11.44 o 
  -3   2  13      935.50      899.94     20.28 o 
  -2   2  13      228.07      219.43      9.63 o 
  -1   2  13        1.96        0.24      3.82 o 
   0   2  13        0.20       -5.40      3.60 o 
   1   2  13      436.92      424.12     15.04 o 
   2   2  13       24.79       18.90      5.66 o 
   3   2  13        7.82        5.56      4.93 o 
   4   2  13      251.38      263.13     17.12 o 
   5   2  13      192.85      152.05     14.18 o 
   6   2  13       92.76       97.18     12.64 o 
   7   2  13       20.42        7.52      8.23 o 
   8   2  13      148.24      125.65     15.41 o 
   9   2  13       71.07       92.65     14.96 o 
  10   2  13        0.03       -0.28      8.96 o 
  11   2  13        8.24       25.43     11.17 o 
 -12   3  13        0.68      -11.53      8.90 o 
 -11   3  13       29.45       25.75      8.79 o 
 -10   3  13        1.68        4.35      6.45 o 
  -9   3  13       30.70       38.66      6.95 o 
  -8   3  13      321.61      314.02     12.33 o 
  -7   3  13        0.01       -7.48      4.99 o 
  -6   3  13      728.46      692.55     19.14 o 
  -5   3  13      152.29      165.37     11.65 o 
  -4   3  13     1422.41     1214.74     49.32 o 
  -3   3  13      160.09      151.61      8.80 o 
  -2   3  13       10.14       19.86      4.67 o 
  -1   3  13      609.60      616.39     18.82 o 
   0   3  13      207.23      210.48     11.15 o 
   1   3  13        0.73       -4.80      4.01 o 
   2   3  13      671.34      642.63     19.73 o 
   3   3  13      646.34      610.85     19.80 o 
   4   3  13       47.71       54.02      7.72 o 
   5   3  13      298.10      300.77     14.81 o 
   6   3  13        3.66        1.77      9.99 o 
   7   3  13       24.48       32.32     10.00 o 
   8   3  13      137.76      150.61     16.50 o 
   9   3  13        5.62        6.24      8.55 o 
  10   3  13      149.33      132.25     17.30 o 
  11   3  13        3.44        1.01     11.25 o 
 -12   4  13       49.97       56.84     22.77 o 
 -11   4  13       29.48       44.12     12.54 o 
 -10   4  13       25.46       27.68      9.07 o 
  -9   4  13       10.10       12.56      6.08 o 
  -8   4  13       81.36       75.56      9.05 o 
  -7   4  13        4.19        5.89      5.52 o 
  -6   4  13      127.93      117.05     11.12 o 
  -5   4  13      120.48      105.96      8.98 o 
  -4   4  13     1334.98     1341.60     37.42 o 
  -3   4  13        8.62       14.15      4.86 o 
  -2   4  13      562.88      543.65     17.07 o 
  -1   4  13        5.17        8.48      4.34 o 
   0   4  13       17.76       15.67      5.82 o 
   1   4  13      500.44      464.25     16.85 o 
   2   4  13        0.05       -3.60      4.72 o 
   3   4  13      348.06      322.34     14.48 o 
   4   4  13       55.49       63.28      8.27 o 
   5   4  13      311.39      347.31     16.23 o 
   6   4  13      149.19      140.49     11.78 o 
   7   4  13        0.04       -1.19      6.42 o 
   8   4  13       24.22       33.29     16.78 o 
   9   4  13        0.04        1.28      8.38 o 
  10   4  13       12.06       15.35     17.17 o 
 -11   5  13        1.24        1.44     10.13 o 
 -10   5  13        3.83       -1.52      7.82 o 
  -9   5  13       51.11       56.08     10.27 o 
  -8   5  13       45.72       48.93      9.46 o 
  -7   5  13        0.99       -1.67      8.06 o 
  -6   5  13        3.39       -5.74      4.94 o 
  -5   5  13      200.41      209.45     11.51 o 
  -4   5  13      712.60      729.16     19.94 o 
  -3   5  13       96.91       89.28      8.17 o 
  -2   5  13      264.06      280.59     12.16 o 
  -1   5  13      469.99      457.16     15.20 o 
   0   5  13        2.64       -0.51      3.95 o 
   1   5  13        7.38        8.75      5.48 o 
   2   5  13      507.59      498.25     18.15 o 
   3   5  13       96.15       99.88     12.56 o 
   4   5  13      194.58      181.56     12.02 o 
   5   5  13       91.48       98.32     10.32 o 
   6   5  13       25.35       32.94      8.11 o 
   7   5  13       38.64       36.66     12.89 o 
   8   5  13       73.67       63.92     13.32 o 
   9   5  13        3.14       24.34     10.83 o 
  10   5  13       13.25       16.05     16.19 o 
 -11   6  13        7.46       11.44     10.25 o 
 -10   6  13        0.95       -1.05      7.59 o 
  -9   6  13       16.06       16.10      8.39 o 
  -8   6  13       68.60       75.99     10.98 o 
  -7   6  13      107.85      103.97     11.72 o 
  -6   6  13        2.68        6.63      6.65 o 
  -5   6  13       81.83       93.97     10.91 o 
  -4   6  13       11.59       12.95      6.71 o 
  -3   6  13      815.41      814.39     21.37 o 
  -2   6  13       23.96       26.51      6.23 o 
  -1   6  13     1459.66     1386.05     29.63 o 
   0   6  13     1289.51     1216.99     27.06 o 
   1   6  13        9.16        7.39      6.08 o 
   2   6  13       24.83       32.49      7.27 o 
   3   6  13       46.95       45.30      7.86 o 
   4   6  13       20.29       11.72      8.56 o 
   5   6  13       13.95       18.86      9.06 o 
   6   6  13       10.66        2.45      8.57 o 
   7   6  13        1.45       -4.05      7.90 o 
   8   6  13        7.48        7.47      9.86 o 
   9   6  13      111.71       99.39     16.18 o 
 -10   7  13       64.93       80.88     14.56 o 
  -9   7  13        2.69        0.14      7.95 o 
  -8   7  13      244.54      274.10     44.92 o 
  -7   7  13      183.27      182.74     18.30 o 
  -6   7  13       86.73       95.36     11.42 o 
  -5   7  13      461.70      448.44     20.19 o 
  -4   7  13      211.75      187.99     13.97 o 
  -3   7  13        8.52        8.22      6.74 o 
  -2   7  13       94.52      101.79     12.44 o 
  -1   7  13      185.51      157.78     12.43 o 
   0   7  13       16.54       25.84      6.07 o 
   1   7  13      193.29      175.74     12.71 o 
   2   7  13      126.05      108.95     13.03 o 
   3   7  13        5.33       -4.77      7.45 o 
   4   7  13       28.86       32.85     10.08 o 
   5   7  13       47.30       58.01     12.18 o 
   6   7  13      248.62      231.34     19.62 o 
   7   7  13      116.10      124.60     17.24 o 
   8   7  13        4.96       16.72     11.28 o 
  -9   8  13        7.09        8.06     10.47 o 
  -8   8  13        1.72       -2.91      7.45 o 
  -7   8  13       98.56      137.37     14.08 o 
  -6   8  13       79.22       79.72     11.50 o 
  -5   8  13      559.59      568.90     23.34 o 
  -4   8  13      250.89      245.63     19.80 o 
  -3   8  13       45.18       58.79      9.85 o 
  -2   8  13       14.96       18.84      9.43 o 
  -1   8  13      338.36      331.21     22.37 o 
   0   8  13        4.69       12.37      9.19 o 
   1   8  13      465.04      426.17     24.88 o 
   2   8  13        5.18       -2.21      7.66 o 
   3   8  13      173.04      147.57     15.29 o 
   4   8  13       53.51       48.93     11.11 o 
   5   8  13      211.64      193.27     18.63 o 
   6   8  13       50.86       56.50     13.03 o 
   7   8  13        4.71        1.96      9.19 o 
  -7   9  13        0.08        7.23      8.27 o 
  -6   9  13      181.03      193.76     18.90 o 
  -5   9  13       18.79       28.74     11.37 o 
  -4   9  13      243.35      225.16     27.22 o 
  -3   9  13      247.60      236.75     25.79 o 
  -2   9  13        2.05        0.42      8.73 o 
  -1   9  13       15.86       30.76     11.32 o 
   0   9  13      176.11      196.19     19.22 o 
   1   9  13        0.31       -6.80      7.80 o 
   2   9  13      577.34      570.56     29.85 o 
   3   9  13        1.59      -10.61     17.83 o 
   4   9  13      168.92      144.99     18.04 o 
   5   9  13      104.43      126.20     24.88 o 
   6   9  13       49.75       66.08     21.09 o 
  -5  10  13      266.13      264.85     41.34 o 
  -4  10  13       23.51       12.17     10.49 o 
  -3  10  13      155.19      163.12     19.45 o 
  -2  10  13        8.89       10.11     14.37 o 
  -1  10  13       53.48       63.29     14.42 o 
   0  10  13      114.73      112.50     17.12 o 
   1  10  13       84.14      116.48     16.98 o 
   2  10  13       30.57       29.51     11.68 o 
   3  10  13      205.12      213.91     21.45 o 
 -12   0  14       92.15      120.73     21.02 o 
 -11   0  14      723.32      773.02     32.94 o 
 -10   0  14      231.37      275.72     20.08 o 
  -9   0  14     2512.95     2309.25     62.05 o 
  -8   0  14       46.45       39.75     31.64 o 
  -7   0  14      747.47      759.52     87.21 o 
  -6   0  14     1008.70      940.42     30.84 o 
  -5   0  14      871.33      802.06     27.43 o 
  -4   0  14     4575.95     4412.59    137.97 o 
  -3   0  14     3206.24     2960.25    100.13 o 
  -2   0  14     1287.90     1233.50     53.12 o 
  -1   0  14     1543.83     1492.98     60.47 o 
   0   0  14     4065.07     3893.07    122.84 o 
   1   0  14      604.75      471.03     30.20 o 
   2   0  14     1466.82     1461.87     59.42 o 
   3   0  14      513.99      475.66     31.60 o 
   4   0  14     2421.03     2188.88     80.86 o 
   5   0  14       35.23       17.10     11.14 o 
   6   0  14     1142.61     1048.02     51.71 o 
   7   0  14      280.37      205.31     24.74 o 
   8   0  14      932.40     1068.76     55.71 o 
   9   0  14        0.79       -9.67     11.35 o 
  10   0  14      351.46      406.57     36.93 o 
  11   0  14      498.55      520.22     41.69 o 
 -12   1  14     1719.42     1895.15     41.43 o 
 -11   1  14       88.94      105.91     10.71 o 
 -10   1  14     1509.51     1504.19     33.62 o 
  -9   1  14      337.65      357.10     15.20 o 
  -8   1  14     3069.28     2928.54     63.42 o 
  -7   1  14     1004.54     1074.32     24.64 o 
  -6   1  14     1040.67     1018.89     32.97 o 
  -5   1  14      918.45      862.08     24.09 o 
  -4   1  14     3758.54     3706.64     58.26 o 
  -3   1  14     3211.75     3262.57     52.28 o 
  -2   1  14     2829.52     2599.24     50.83 o 
  -1   1  14     3852.23     3847.70     86.21 o 
   0   1  14      822.51      714.26     26.83 o 
   1   1  14     2765.83     2739.75     65.94 o 
   2   1  14       43.60       26.28      7.98 o 
   3   1  14     2275.38     2189.44     72.91 o 
   4   1  14       78.45       63.34     10.51 o 
   5   1  14      833.95      793.56     30.51 o 
   6   1  14      179.14      176.27     39.63 o 
   7   1  14     1834.20     1790.97     52.88 o 
   8   1  14      144.90      138.74     16.63 o 
   9   1  14      910.16      990.21     39.11 o 
  10   1  14      211.71      212.95     20.44 o 
  11   1  14      745.78      915.68     39.61 o 
 -12   2  14        0.03       -0.59      7.13 o 
 -11   2  14     1284.05     1269.53     31.27 o 
 -10   2  14      370.00      394.67     16.46 o 
  -9   2  14     2886.89     2844.10     51.39 o 
  -8   2  14      340.62      366.81     17.46 o 
  -7   2  14     4630.80     4357.00     80.72 o 
  -6   2  14     2377.99     2385.29     42.47 o 
  -5   2  14     2286.53     2249.46     40.29 o 
  -4   2  14     1592.39     1607.16     36.64 o 
  -3   2  14     2738.12     2624.73     44.28 o 
  -2   2  14      491.13      465.75     14.13 o 
  -1   2  14     1135.19     1022.12     25.65 o 
   0   2  14     2117.84     2000.85     59.95 o 
   1   2  14     1018.39      951.26     31.83 o 
   2   2  14     2227.89     2073.17     85.87 o 
   3   2  14     1096.79     1051.07     34.84 o 
   4   2  14     4676.65     4354.58     97.29 o 
   5   2  14        0.27       12.56      7.89 o 
   6   2  14     3707.37     3589.07     85.86 o 
   7   2  14     1325.00     1235.03     41.60 o 
   8   2  14      906.72      915.37     48.91 o 
   9   2  14       40.48       44.45     11.97 o 
  10   2  14      716.40      818.65     47.44 o 
 -12   3  14     1483.44     1579.30     53.75 o 
 -11   3  14        3.21        6.76      8.31 o 
 -10   3  14     1842.11     1773.59     44.48 o 
  -9   3  14      352.75      414.33     19.25 o 
  -8   3  14     4270.37     4068.73     78.00 o 
  -7   3  14      895.80      955.76     23.97 o 
  -6   3  14     1278.82     1199.88     27.04 o 
  -5   3  14      667.07      677.09     22.22 o 
  -4   3  14     4385.18     4210.53     66.16 o 
  -3   3  14     2633.44     2602.41     44.76 o 
  -2   3  14     3462.55     3350.49     54.50 o 
  -1   3  14     1069.44      972.00     25.45 o 
   0   3  14      881.13      786.48     22.59 o 
   1   3  14     4372.21     4251.51     76.45 o 
   2   3  14      125.30      105.05      9.47 o 
   3   3  14     7401.13     6996.29    276.68 o 
   4   3  14      375.69      383.30     35.28 o 
   5   3  14     1922.21     1901.52     55.46 o 
   6   3  14        2.23        6.52      8.08 o 
   7   3  14     1428.30     1404.90     51.29 o 
   8   3  14       11.10       10.61     11.11 o 
   9   3  14      713.29      727.55     32.88 o 
  10   3  14      172.38      118.31     16.70 o 
 -11   4  14     1412.58     1489.72     62.65 o 
 -10   4  14      165.68      127.81     16.77 o 
  -9   4  14     1381.96     1390.83     53.29 o 
  -8   4  14      108.66      127.95     10.51 o 
  -7   4  14     3280.19     3354.14     57.46 o 
  -6   4  14      104.24      112.52     11.27 o 
  -5   4  14     4818.57     4617.27     72.75 o 
  -4   4  14     9575.28     9657.16    137.31 o 
  -3   4  14     1721.83     1692.65     33.40 o 
  -2   4  14      716.02      715.13     20.22 o 
  -1   4  14      935.45      860.25     24.34 o 
   0   4  14     2896.68     2798.52     54.95 o 
   1   4  14       60.20       58.34      7.93 o 
   2   4  14     3169.80     3096.30     69.38 o 
   3   4  14      439.69      399.83     16.78 o 
   4   4  14     2661.87     2644.80     54.18 o 
   5   4  14       18.45       14.09      8.11 o 
   6   4  14     2650.57     2511.92     65.89 o 
   7   4  14       52.63       42.19     14.82 o 
   8   4  14      730.67      736.00     31.88 o 
   9   4  14      286.56      320.01     23.00 o 
  10   4  14      448.59      559.26     45.62 o 
 -11   5  14      186.45      188.19     20.42 o 
 -10   5  14      837.13      938.25     31.19 o 
  -9   5  14      143.15      157.40     13.97 o 
  -8   5  14      492.55      509.11     21.75 o 
  -7   5  14      838.20      854.43     36.44 o 
  -6   5  14     1924.74     1939.07     38.38 o 
  -5   5  14      825.50      843.99     22.31 o 
  -4   5  14     2988.58     2851.52     49.86 o 
  -3   5  14      356.83      367.35     14.58 o 
  -2   5  14     1525.16     1444.66     30.46 o 
  -1   5  14     3143.07     3119.39     52.86 o 
   0   5  14      469.07      432.51     15.14 o 
   1   5  14     2587.80     2377.94     49.26 o 
   2   5  14      311.20      286.87     16.38 o 
   3   5  14     1863.27     1802.99     41.08 o 
   4   5  14       15.03       19.28      6.93 o 
   5   5  14      603.87      569.68     21.19 o 
   6   5  14       60.09       63.49      9.46 o 
   7   5  14     1412.75     1619.26     74.98 o 
   8   5  14        3.08       -6.73     12.96 o 
   9   5  14      924.20     1058.74     63.35 o 
 -10   6  14        9.57       24.87      9.57 o 
  -9   6  14     1231.62     1344.63     38.61 o 
  -8   6  14      336.51      352.56     18.82 o 
  -7   6  14      698.62      708.19     25.28 o 
  -6   6  14      584.21      644.83     51.19 o 
  -5   6  14     2273.08     2167.14     49.18 o 
  -4   6  14     2293.14     2205.55     66.63 o 
  -3   6  14      408.41      406.22     15.37 o 
  -2   6  14      807.65      806.72     21.66 o 
  -1   6  14     1025.61      973.31     24.19 o 
   0   6  14     1947.49     1878.51     36.89 o 
   1   6  14      358.43      353.63     16.20 o 
   2   6  14     1878.90     1730.50     40.07 o 
   3   6  14      442.30      435.16     18.15 o 
   4   6  14     1244.38     1224.23     41.17 o 
   5   6  14        0.22        0.08      7.53 o 
   6   6  14      882.75      934.49     36.96 o 
   7   6  14       35.45       21.81      9.98 o 
   8   6  14      356.31      453.18     27.62 o 
  -9   7  14        5.68       13.58      9.18 o 
  -8   7  14      977.72     1064.33     41.78 o 
  -7   7  14      640.59      688.93     26.30 o 
  -6   7  14      124.48      171.23     14.16 o 
  -5   7  14      278.01      289.02     16.84 o 
  -4   7  14      921.60      893.72     28.86 o 
  -3   7  14     1206.20     1218.73     33.93 o 
  -2   7  14     1238.89     1191.05     33.37 o 
  -1   7  14     1592.59     1608.52     40.13 o 
   0   7  14      307.57      343.84     14.54 o 
   1   7  14     1219.46     1128.66     31.62 o 
   2   7  14      397.69      390.68     23.33 o 
   3   7  14     1800.67     1703.00     50.79 o 
   4   7  14      209.35      189.45     17.34 o 
   5   7  14      806.33      822.08     34.22 o 
   6   7  14       25.58       24.61     10.85 o 
   7   7  14      744.34      805.09     35.92 o 
  -8   8  14      126.51      145.88     14.77 o 
  -7   8  14      833.02      861.89     30.29 o 
  -6   8  14      439.70      436.29     20.98 o 
  -5   8  14      520.98      545.55     29.32 o 
  -4   8  14     1179.51     1086.05     42.45 o 
  -3   8  14      376.35      395.26     32.76 o 
  -2   8  14      475.74      507.56     27.40 o 
  -1   8  14      728.16      771.55     33.70 o 
   0   8  14      870.46      890.03     36.74 o 
   1   8  14      198.66      225.08     19.84 o 
   2   8  14     1433.55     1318.35     86.65 o 
   3   8  14      435.48      436.23     24.30 o 
   4   8  14     1210.28     1269.22     44.13 o 
   5   8  14        6.47       -4.48      8.69 o 
   6   8  14     1181.60     1365.41     48.22 o 
  -6   9  14     1139.92     1267.78     38.19 o 
  -5   9  14      319.04      285.94     25.58 o 
  -4   9  14      322.49      305.92     26.70 o 
  -3   9  14      806.36      783.51     46.88 o 
  -2   9  14     1047.35     1059.62     41.92 o 
  -1   9  14      999.50     1030.52     41.79 o 
   0   9  14      126.07      169.43     19.27 o 
   1   9  14     1168.71     1131.68     85.31 o 
   2   9  14        0.31        2.90      9.92 o 
   3   9  14      692.42      758.95     41.90 o 
   4   9  14        1.13       -6.35      9.17 o 
  -3  10  14      739.33      797.32     37.33 o 
  -2  10  14     1348.48     1478.57     53.10 o 
  -1  10  14       27.96       12.01     11.12 o 
   0  10  14      612.34      627.55     33.34 o 
   1  10  14      121.29      135.74     18.73 o 
 -12   1  15      155.18      150.14     12.73 o 
 -11   1  15       28.74       32.64     11.43 o 
 -10   1  15        7.06        6.41      6.33 o 
  -9   1  15        7.60        3.18      7.09 o 
  -8   1  15       42.80       41.62      8.88 o 
  -7   1  15        0.01        2.05      6.16 o 
  -6   1  15      117.11      114.93     10.21 o 
  -5   1  15      660.03      633.67     20.62 o 
  -4   1  15      313.19      316.45     22.56 o 
  -3   1  15      364.75      367.44     15.92 o 
  -2   1  15       87.86       92.37      9.21 o 
  -1   1  15      195.04      197.55     15.30 o 
   0   1  15       16.74       15.77      7.41 o 
   1   1  15      347.98      356.24     19.42 o 
   2   1  15        0.00       -1.84      6.19 o 
   3   1  15      173.81      157.82     30.90 o 
   4   1  15      124.84      121.64     13.50 o 
   5   1  15        1.86        1.46      7.18 o 
   6   1  15       12.43        2.30      8.23 o 
   7   1  15       32.71       32.46     10.64 o 
   8   1  15       64.36       57.31     12.70 o 
   9   1  15      442.59      438.08     26.22 o 
  10   1  15        8.92       11.12     11.07 o 
 -12   2  15        0.09       -1.88      8.75 o 
 -11   2  15       47.38       47.37     11.24 o 
 -10   2  15        0.66       -1.01      7.36 o 
  -9   2  15       70.30       73.89     11.02 o 
  -8   2  15      229.53      226.99     14.76 o 
  -7   2  15      264.52      267.30     15.23 o 
  -6   2  15       43.29       37.66     12.66 o 
  -5   2  15      748.10      695.86     23.79 o 
  -4   2  15       15.38        4.85      5.07 o 
  -3   2  15      178.83      159.31      9.51 o 
  -2   2  15       11.49       10.94      5.90 o 
  -1   2  15      262.71      253.97     38.72 o 
   0   2  15       37.72       32.55      8.60 o 
   1   2  15      184.11      158.31     14.10 o 
   2   2  15       99.90       94.73     12.04 o 
   3   2  15       31.62       37.04      9.69 o 
   4   2  15      213.17      212.90     18.36 o 
   5   2  15      290.84      304.23     28.06 o 
   6   2  15      417.40      447.33     24.58 o 
   7   2  15       19.15       -5.95     17.31 o 
   8   2  15      146.71      141.23     16.77 o 
   9   2  15       12.68       13.94     10.68 o 
  10   2  15       18.76       30.94     11.94 o 
 -11   3  15       21.68       13.83      9.19 o 
 -10   3  15        1.20       -4.18      7.75 o 
  -9   3  15       83.82       79.92     11.27 o 
  -8   3  15        5.42       13.38      7.63 o 
  -7   3  15        5.21       14.48      7.56 o 
  -6   3  15      241.81      241.94     12.36 o 
  -5   3  15      303.17      275.86     19.38 o 
  -4   3  15       47.46       44.09      6.62 o 
  -3   3  15       86.65       91.79      9.69 o 
  -2   3  15        3.64       -1.71      4.55 o 
  -1   3  15        0.23       -6.12      4.17 o 
   0   3  15        2.22       -4.64      6.12 o 
   1   3  15        5.46       16.42     12.23 o 
   2   3  15       57.19       64.17     11.20 o 
   3   3  15      571.07      578.36     25.76 o 
   4   3  15      541.82      473.11     48.53 o 
   5   3  15       37.37       36.81     10.07 o 
   6   3  15      138.04      132.94     15.25 o 
   7   3  15      113.61       82.78     13.17 o 
   8   3  15        3.70       -3.49      8.64 o 
   9   3  15      123.40       97.56     15.72 o 
  10   3  15       20.31       28.15     12.21 o 
 -11   4  15      123.94      125.39     17.54 o 
 -10   4  15       34.02       27.62     15.73 o 
  -9   4  15        5.00        9.57     10.04 o 
  -8   4  15       67.81       56.46      8.54 o 
  -7   4  15        4.45       -2.46      5.69 o 
  -6   4  15      235.15      225.59     12.50 o 
  -5   4  15       39.50       47.29      7.50 o 
  -4   4  15      192.60      204.97     13.58 o 
  -3   4  15      365.25      356.96     14.18 o 
  -2   4  15       41.06       32.95      6.71 o 
  -1   4  15       75.88       81.61      7.94 o 
   0   4  15      568.74      551.07     19.40 o 
   1   4  15       34.83       39.97      7.53 o 
   2   4  15       61.41       60.96      8.52 o 
   3   4  15      257.16      257.10     17.59 o 
   4   4  15       65.77       66.27     11.57 o 
   5   4  15      312.53      272.51     19.21 o 
   6   4  15       11.91       29.22     10.22 o 
   7   4  15       61.91       67.69     12.79 o 
   8   4  15       58.04       52.62     12.19 o 
   9   4  15        4.69       14.08     16.12 o 
 -10   5  15       44.07       69.00     14.75 o 
  -9   5  15       14.36       15.52      8.46 o 
  -8   5  15       36.15       22.68      9.01 o 
  -7   5  15       60.98       54.49      9.66 o 
  -6   5  15       18.14       13.86      6.47 o 
  -5   5  15        8.40        0.37      5.69 o 
  -4   5  15        3.63       -0.14      5.29 o 
  -3   5  15      482.84      421.26     15.62 o 
  -2   5  15      583.06      569.33     18.88 o 
  -1   5  15      690.03      637.62     18.97 o 
   0   5  15      223.81      224.25     11.90 o 
   1   5  15       35.64       38.46      7.70 o 
   2   5  15       10.15        2.69      5.94 o 
   3   5  15        3.96        3.53      5.84 o 
   4   5  15       97.49       96.20     10.35 o 
   5   5  15        1.87       -2.78      6.87 o 
   6   5  15       31.82       36.55     10.45 o 
   7   5  15        6.13        6.03     13.94 o 
   8   5  15        3.93       -0.07     14.22 o 
  -9   6  15       32.99       21.77      9.70 o 
  -8   6  15       27.83       29.18      9.36 o 
  -7   6  15        4.50       -7.44     10.16 o 
  -6   6  15        3.19       -9.05      6.82 o 
  -5   6  15        0.15        3.26      6.76 o 
  -4   6  15      596.97      566.84     22.33 o 
  -3   6  15      149.08      154.72     10.92 o 
  -2   6  15      162.55      138.59     10.33 o 
  -1   6  15        0.33        1.86      5.30 o 
   0   6  15      315.82      291.23     13.50 o 
   1   6  15      343.72      314.35     14.74 o 
   2   6  15       45.59       42.32      8.13 o 
   3   6  15       20.03       19.64      6.86 o 
   4   6  15      102.30       98.24     13.43 o 
   5   6  15        1.12        2.96      7.73 o 
   6   6  15       33.99       43.66     16.40 o 
   7   6  15       15.25        5.47     13.45 o 
   8   6  15        5.40       10.37     14.58 o 
  -8   7  15      166.21      172.50     15.68 o 
  -7   7  15       32.64       31.77     11.13 o 
  -6   7  15       13.23        8.05      7.53 o 
  -5   7  15       36.01       41.24      9.38 o 
  -4   7  15        6.74        4.10      7.16 o 
  -3   7  15      301.33      265.30     16.32 o 
  -2   7  15       24.10       14.23      7.53 o 
  -1   7  15       59.27       54.76      9.62 o 
   0   7  15        2.45        1.90      5.48 o 
   1   7  15       29.88       27.63      7.85 o 
   2   7  15      248.43      286.37     19.86 o 
   3   7  15      109.66       98.91     16.33 o 
   4   7  15        0.93       10.35      8.96 o 
   5   7  15       77.89       66.80     13.32 o 
   6   7  15       67.84       74.92     14.10 o 
   7   7  15       59.51       66.26     13.66 o 
  -7   8  15       21.62       13.78     10.39 o 
  -6   8  15       15.54        4.15      9.92 o 
  -5   8  15       10.29       19.72      9.14 o 
  -4   8  15        6.80        6.98      7.88 o 
  -3   8  15        7.53       10.13      7.89 o 
  -2   8  15       16.74       29.42     10.97 o 
  -1   8  15        8.70       16.88      9.78 o 
   0   8  15        4.40        7.21     17.34 o 
   1   8  15        0.13       -3.08      8.30 o 
   2   8  15       26.07       53.17     12.93 o 
   3   8  15      194.58      198.95     48.25 o 
   4   8  15      162.23      126.35     15.97 o 
   5   8  15       12.45       13.98     10.54 o 
  -5   9  15       92.33       94.86     15.83 o 
  -4   9  15       16.98        2.02     13.70 o 
  -3   9  15       12.86       15.87     10.87 o 
  -2   9  15        0.09       -2.59      9.26 o 
  -1   9  15        1.40       -8.48     11.91 o 
   0   9  15       53.81       56.03     13.68 o 
   1   9  15      141.14      173.08     19.17 o 
   2   9  15      140.40      144.95     18.80 o 
   3   9  15      126.58      147.71     28.98 o 
 -11   0  16      201.75      209.10     30.90 o 
 -10   0  16      706.97      742.22     49.40 o 
  -9   0  16      106.12      139.10     23.61 o 
  -8   0  16     1453.12     1356.83     64.47 o 
  -7   0  16     2073.55     2137.03     85.35 o 
  -6   0  16     2403.89     2321.74     88.92 o 
  -5   0  16     2276.89     2220.42     85.63 o 
  -4   0  16     1965.46     1696.76     70.00 o 
  -3   0  16     2625.36     2768.60     98.80 o 
  -2   0  16     1294.32     1140.37     53.54 o 
  -1   0  16     3025.28     2854.30     99.99 o 
   0   0  16     1284.79     1228.46     55.43 o 
   1   0  16     2866.19     2725.15     96.21 o 
   2   0  16        0.29       19.06     11.56 o 
   3   0  16      484.46      473.56     32.72 o 
   4   0  16       11.11       22.63     12.33 o 
   5   0  16     1888.06     1839.43     75.68 o 
   6   0  16      181.50      173.64     24.46 o 
   7   0  16     1021.54     1083.90     56.76 o 
   8   0  16      239.87      243.65     29.99 o 
   9   0  16      913.70      945.22     55.85 o 
 -11   1  16      992.80     1048.60     33.60 o 
 -10   1  16      262.69      309.85     18.48 o 
  -9   1  16      439.05      429.52     25.00 o 
  -8   1  16      800.26      807.97     34.26 o 
  -7   1  16     2037.69     1923.77     56.46 o 
  -6   1  16     1028.03     1091.61     67.73 o 
  -5   1  16     1054.64     1004.98     36.24 o 
  -4   1  16     1960.14     1998.73     55.67 o 
  -3   1  16      636.04      596.81     27.23 o 
  -2   1  16     8103.31     8217.39    136.03 o 
  -1   1  16     2668.85     2547.50     65.15 o 
   0   1  16      860.86      866.46     32.58 o 
   1   1  16        1.30       -6.30      8.79 o 
   2   1  16     2036.69     1955.66     53.71 o 
   3   1  16       14.16       12.61      7.54 o 
   4   1  16     1219.95     1235.61     43.94 o 
   5   1  16       15.44       29.26      9.66 o 
   6   1  16     1458.47     1446.07     46.80 o 
   7   1  16       99.33       92.62     14.81 o 
   8   1  16      380.48      389.28     39.77 o 
   9   1  16      101.92      121.87     17.03 o 
 -11   2  16      124.92      177.80     17.52 o 
 -10   2  16     1724.54     1819.58     45.88 o 
  -9   2  16      736.49      796.81     27.11 o 
  -8   2  16     1246.34     1197.33     33.52 o 
  -7   2  16      995.20     1061.70     30.33 o 
  -6   2  16      354.42      307.84     15.57 o 
  -5   2  16      661.34      736.10     30.62 o 
  -4   2  16      154.60      128.39     16.52 o 
  -3   2  16     3396.71     3507.49     76.66 o 
  -2   2  16     2083.45     1987.20     44.06 o 
  -1   2  16     3244.63     3129.11     86.05 o 
   0   2  16      965.26      879.92     32.23 o 
   1   2  16     1547.14     1408.98     42.86 o 
   2   2  16        9.23        2.56      7.46 o 
   3   2  16     3367.23     3252.71     78.81 o 
   4   2  16       37.94       33.97      9.97 o 
   5   2  16     2595.75     2413.21     64.58 o 
   6   2  16       80.08       84.36     14.08 o 
   7   2  16      572.45      591.72     28.79 o 
   8   2  16        1.12       -1.90      9.06 o 
   9   2  16      429.30      501.94     28.68 o 
 -11   3  16      639.53      752.06     28.30 o 
 -10   3  16      165.92      221.09     23.30 o 
  -9   3  16     1457.94     1416.80     44.46 o 
  -8   3  16      569.94      624.76     23.60 o 
  -7   3  16     2247.67     2262.83     50.47 o 
  -6   3  16     1506.35     1543.08     51.13 o 
  -5   3  16      821.06      767.46     21.22 o 
  -4   3  16     2321.13     2240.45     60.11 o 
  -3   3  16       32.02       19.89      7.72 o 
  -2   3  16     1271.90     1295.20     33.51 o 
  -1   3  16      466.02      420.97     17.85 o 
   0   3  16     1005.98      982.75     34.47 o 
   1   3  16      406.45      371.04     20.76 o 
   2   3  16     2641.43     2514.21     64.61 o 
   3   3  16      176.81      165.79     15.75 o 
   4   3  16     3189.18     3086.74     76.70 o 
   5   3  16       52.76       51.22     11.35 o 
   6   3  16     1085.13     1073.35     39.07 o 
   7   3  16      156.01      158.57     16.97 o 
   8   3  16      698.37      739.07     33.69 o 
   9   3  16      100.89       99.42     15.46 o 
 -10   4  16      833.95      941.15     39.27 o 
  -9   4  16      471.26      525.64     63.00 o 
  -8   4  16      684.43      775.12     27.15 o 
  -7   4  16      197.60      220.21     12.90 o 
  -6   4  16     1189.76     1189.63     28.38 o 
  -5   4  16      884.81      922.76     31.25 o 
  -4   4  16     1724.16     1625.74     44.04 o 
  -3   4  16     1488.55     1556.00     32.68 o 
  -2   4  16      750.69      738.58     20.59 o 
  -1   4  16     1994.92     2025.18     45.37 o 
   0   4  16      130.98      133.17     18.57 o 
   1   4  16     2943.66     2891.77    121.72 o 
   2   4  16        0.14      -10.07      6.71 o 
   3   4  16     2041.98     2071.80     56.83 o 
   4   4  16       48.69       51.13     10.89 o 
   5   4  16      634.37      594.82     28.73 o 
   6   4  16       95.54       94.97     14.29 o 
   7   4  16      622.57      659.43     68.60 o 
   8   4  16       49.92       55.09     25.47 o 
 -10   5  16       28.57       27.09     24.91 o 
  -9   5  16      564.68      539.00     29.46 o 
  -8   5  16      198.95      232.05     16.64 o 
  -7   5  16      876.01      908.19     37.32 o 
  -6   5  16      351.35      347.22     22.37 o 
  -5   5  16     1535.63     1505.03     39.98 o 
  -4   5  16     1385.48     1396.22     31.24 o 
  -3   5  16     1235.03     1207.31     28.34 o 
  -2   5  16     3174.86     3254.20     67.40 o 
  -1   5  16      201.99      193.69     11.50 o 
   0   5  16     1296.48     1250.47     28.56 o 
   1   5  16      466.52      495.58     19.53 o 
   2   5  16     2056.55     2058.43     88.71 o 
   3   5  16       39.79       12.13      8.82 o 
   4   5  16     1902.62     1813.07     52.52 o 
   5   5  16        0.51        2.91      8.10 o 
   6   5  16      693.90      788.34     32.96 o 
   7   5  16        2.96       16.12     15.91 o 
   8   5  16      807.45      937.30     58.51 o 
  -9   6  16      224.23      218.98     17.32 o 
  -8   6  16      473.44      506.21     24.43 o 
  -7   6  16      763.91      831.44     35.93 o 
  -6   6  16      853.79      879.87     44.46 o 
  -5   6  16     1063.73     1075.36     32.29 o 
  -4   6  16      215.37      239.99     15.79 o 
  -3   6  16     1298.71     1367.57     32.89 o 
  -2   6  16      779.01      783.79     39.45 o 
  -1   6  16     1641.08     1653.34     35.06 o 
   0   6  16      175.80      178.41     11.39 o 
   1   6  16      927.30     1025.90     25.99 o 
   2   6  16       61.15       66.62     13.14 o 
   3   6  16     1394.68     1375.89     43.84 o 
   4   6  16        3.12       -6.94     10.37 o 
   5   6  16      586.85      632.34     41.97 o 
   6   6  16       53.67       72.25     19.41 o 
   7   6  16      633.91      737.94     50.38 o 
  -7   7  16      414.12      433.75     21.31 o 
  -6   7  16      796.11      818.37     28.81 o 
  -5   7  16      536.50      579.46     23.70 o 
  -4   7  16     1236.61     1303.93     36.84 o 
  -3   7  16      371.79      393.04     19.28 o 
  -2   7  16      573.65      615.63     23.67 o 
  -1   7  16      266.04      252.97     27.90 o 
   0   7  16     1235.46     1261.21     30.00 o 
   1   7  16       50.40       69.81     10.36 o 
   2   7  16      602.23      616.00     23.50 o 
   3   7  16       80.48       79.22     13.63 o 
   4   7  16      897.57      931.72     36.99 o 
   5   7  16       15.33       43.52     16.82 o 
   6   7  16      698.91      760.30     49.26 o 
  -6   8  16       35.76       44.73     10.15 o 
  -5   8  16      777.34      864.09     30.50 o 
  -4   8  16      397.52      421.51     21.00 o 
  -3   8  16      455.71      480.91     21.85 o 
  -2   8  16      361.54      334.68     46.39 o 
  -1   8  16      979.95     1013.19     93.72 o 
   0   8  16       30.57       22.76     14.68 o 
   1   8  16      825.55      824.68     36.10 o 
   2   8  16       89.92       99.36     34.16 o 
   3   8  16      884.10      894.53     87.70 o 
   4   8  16        0.14       -0.90      9.12 o 
  -3   9  16      147.65      172.45     19.76 o 
  -2   9  16      874.71      939.15     40.34 o 
  -1   9  16      122.50      105.63     16.81 o 
   0   9  16      808.76      881.60     39.07 o 
   1   9  16       43.17       52.83     14.26 o 
 -11   1  17        2.10       11.63     10.61 o 
 -10   1  17        6.49       -2.10     10.48 o 
  -9   1  17       18.07       20.82     10.88 o 
  -8   1  17        6.25       -0.18      9.29 o 
  -7   1  17       80.40       87.21     14.46 o 
  -6   1  17        0.01        0.38      9.11 o 
  -5   1  17      137.28      128.56     15.24 o 
  -4   1  17       88.30       84.33     13.43 o 
  -3   1  17       68.32       51.98     11.82 o 
  -2   1  17      202.53      195.21     17.07 o 
  -1   1  17      108.34      119.58     15.73 o 
   0   1  17      582.73      576.22     27.29 o 
   1   1  17       73.28       58.22     10.92 o 
   2   1  17       21.57       15.64     10.13 o 
   3   1  17        7.66        7.09      7.80 o 
   4   1  17       70.35       76.87     13.00 o 
   5   1  17      158.92      155.35     16.97 o 
   6   1  17        0.94        3.89      8.84 o 
   7   1  17      164.69      174.53     18.39 o 
   8   1  17        0.61        4.28      9.58 o 
 -10   2  17        0.19       13.05      8.70 o 
  -9   2  17      196.52      226.26     21.49 o 
  -8   2  17      151.67      146.83     25.65 o 
  -7   2  17       20.95       17.78     10.57 o 
  -6   2  17      444.55      420.30     24.28 o 
  -5   2  17       23.41       14.80      9.16 o 
  -4   2  17      245.34      229.21     18.65 o 
  -3   2  17        4.69       12.44      8.43 o 
  -2   2  17       51.96       52.42      8.92 o 
  -1   2  17        9.36       19.93     13.52 o 
   0   2  17      104.92       77.47     12.38 o 
   1   2  17        2.88       -1.01      7.48 o 
   2   2  17      263.20      220.31     19.06 o 
   3   2  17       19.15       22.17      8.89 o 
   4   2  17        3.57        9.29      8.73 o 
   5   2  17       30.98       43.28     10.96 o 
   6   2  17        7.42       15.42      9.56 o 
   7   2  17       18.00       10.08      9.69 o 
   8   2  17        2.00       -8.45      9.00 o 
 -10   3  17       22.21       35.71     10.14 o 
  -9   3  17        8.16       15.49     12.07 o 
  -8   3  17      121.73      122.97     12.99 o 
  -7   3  17        1.45        9.66      7.79 o 
  -6   3  17       50.52       57.60     12.38 o 
  -5   3  17       21.49       19.68      9.80 o 
  -4   3  17      187.23      209.71     21.02 o 
  -3   3  17        0.06       -8.64      5.76 o 
  -2   3  17      389.97      419.90     18.37 o 
  -1   3  17      127.13       92.54     10.68 o 
   0   3  17        0.05       -1.54     11.98 o 
   1   3  17       68.83       62.74     11.76 o 
   2   3  17       73.42       62.82     11.67 o 
   3   3  17       13.40       15.46      8.98 o 
   4   3  17       15.45       15.62      9.00 o 
   5   3  17       81.59       68.01     12.67 o 
   6   3  17      111.90      116.40     15.46 o 
   7   3  17        0.15      -12.44      8.29 o 
   8   3  17       14.68        1.62      9.23 o 
  -9   4  17       89.12       76.15     14.69 o 
  -8   4  17       59.67       64.46     11.46 o 
  -7   4  17        8.91        2.90      7.88 o 
  -6   4  17      555.67      563.98     23.92 o 
  -5   4  17      266.52      282.80     16.69 o 
  -4   4  17       84.17       69.89     10.35 o 
  -3   4  17       22.28       17.15     10.19 o 
  -2   4  17        0.71       -8.87      5.91 o 
  -1   4  17        1.44       17.16      7.45 o 
   0   4  17      595.78      589.52     27.08 o 
   1   4  17      174.06      184.92     17.04 o 
   2   4  17      152.91      150.86     15.67 o 
   3   4  17        5.55        7.90      8.40 o 
   4   4  17      146.07      183.58     17.40 o 
   5   4  17       29.68       26.90     10.23 o 
   6   4  17       42.22       30.50     10.93 o 
   7   4  17        0.13      -10.84     12.26 o 
  -9   5  17       12.10        8.28     11.25 o 
  -8   5  17       50.96       63.20     14.41 o 
  -7   5  17       12.17        2.26      8.16 o 
  -6   5  17       18.01       17.27     10.92 o 
  -5   5  17        0.03        5.61      5.94 o 
  -4   5  17       15.61       12.14      6.43 o 
  -3   5  17      378.06      366.30     16.12 o 
  -2   5  17     1149.70     1139.03     32.76 o 
  -1   5  17        1.00       -3.42      7.78 o 
   0   5  17       23.95       27.68      9.04 o 
   1   5  17        2.07       -0.17      7.41 o 
   2   5  17        0.91        6.31      7.96 o 
   3   5  17       48.17       43.64     10.92 o 
   4   5  17        0.05        8.59      9.32 o 
   5   5  17      107.50      108.01     14.72 o 
   6   5  17       14.60       10.74      9.04 o 
   7   5  17       36.56       47.30     19.13 o 
  -8   6  17       95.60      112.83     14.09 o 
  -7   6  17       56.23       62.01     13.83 o 
  -6   6  17       10.73       20.29      8.47 o 
  -5   6  17       31.06       48.94      9.56 o 
  -4   6  17        0.50       -9.77      6.86 o 
  -3   6  17      114.51      127.72     12.70 o 
  -2   6  17       14.55       20.96      6.89 o 
  -1   6  17      132.61      137.88     10.83 o 
   0   6  17      111.11      119.43     10.21 o 
   1   6  17       12.13       14.06      7.10 o 
   2   6  17       39.44       31.91      9.87 o 
   3   6  17        0.06      -10.14      6.76 o 
   4   6  17       27.07       37.49     15.98 o 
   5   6  17      141.31      175.67     26.28 o 
   6   6  17      165.34      214.00     28.73 o 
  -6   7  17       18.29       33.41      9.60 o 
  -5   7  17        2.58       -0.92      7.53 o 
  -4   7  17       60.22       78.19     11.26 o 
  -3   7  17        0.67       -1.11      6.93 o 
  -2   7  17      162.66      180.62     14.66 o 
  -1   7  17       19.87       18.95     11.45 o 
   0   7  17       64.90       67.19     10.33 o 
   1   7  17      125.49      113.99     12.35 o 
   2   7  17       36.01       50.94     11.81 o 
   3   7  17       90.66      120.81     22.21 o 
   4   7  17        0.27        1.82     11.98 o 
  -4   8  17       62.41       46.69     10.64 o 
  -3   8  17       66.17       73.43     11.59 o 
  -2   8  17       24.72       27.48     13.45 o 
  -1   8  17        0.62       12.51     11.35 o 
   0   8  17        0.22        4.79      9.89 o 
   1   8  17       11.89       26.08     11.54 o 
   2   8  17        8.00       12.08      9.27 o 
 -10   0  18       36.20       13.24     16.12 o 
  -9   0  18      740.87      760.51     49.75 o 
  -8   0  18     1128.32     1244.01     63.77 o 
  -7   0  18      179.09      187.94     27.33 o 
  -6   0  18      515.24      502.01     37.84 o 
  -5   0  18      588.11      502.22     37.56 o 
  -4   0  18     1164.59     1281.64     61.66 o 
  -3   0  18      351.51      328.22     30.62 o 
  -2   0  18     2747.09     2869.58    104.83 o 
  -1   0  18       59.21       64.12     17.80 o 
   0   0  18     4340.92     4133.56    137.62 o 
   1   0  18      449.05      426.12     33.78 o 
   2   0  18      200.75      201.88     24.53 o 
   3   0  18      368.29      327.45     29.50 o 
   4   0  18     1498.41     1450.10     66.57 o 
   5   0  18      459.91      392.62     33.78 o 
   6   0  18      879.84      952.93     53.89 o 
   7   0  18       56.29       92.71     22.77 o 
   8   0  18      388.51      385.82     35.81 o 
 -10   1  18      241.68      290.53     24.27 o 
  -9   1  18      537.79      607.64     31.66 o 
  -8   1  18      484.29      430.10     25.87 o 
  -7   1  18      705.35      709.74     80.37 o 
  -6   1  18      718.67      731.00     32.53 o 
  -5   1  18      909.29      962.06     37.28 o 
  -4   1  18      164.04      153.70     16.75 o 
  -3   1  18     1294.18     1339.83     44.42 o 
  -2   1  18      113.29      100.17     14.51 o 
  -1   1  18     2356.59     2303.11     62.87 o 
   0   1  18      108.94      107.88     14.86 o 
   1   1  18     1393.61     1347.63     43.82 o 
   2   1  18        0.16       -0.77      7.80 o 
   3   1  18      588.65      593.64     60.33 o 
   4   1  18       20.05       12.25      9.25 o 
   5   1  18     1756.24     1780.75     58.58 o 
   6   1  18       47.11       43.74     11.84 o 
   7   1  18      749.45      839.27     36.40 o 
   8   1  18      113.51      148.11     18.85 o 
  -9   2  18     1402.17     1421.84    116.81 o 
  -8   2  18      791.98      917.31     38.51 o 
  -7   2  18      448.30      457.93     27.04 o 
  -6   2  18     1243.00     1295.55     47.19 o 
  -5   2  18      241.13      202.01     18.57 o 
  -4   2  18     1343.51     1375.88     45.66 o 
  -3   2  18      762.73      676.19     30.15 o 
  -2   2  18     1311.24     1307.46     43.49 o 
  -1   2  18        0.54       -2.64     16.05 o 
   0   2  18     2335.35     2372.88     64.21 o 
   1   2  18      236.96      216.49     18.67 o 
   2   2  18     2209.00     2170.40     60.39 o 
   3   2  18       91.49      101.11     14.74 o 
   4   2  18      686.36      728.60     32.02 o 
   5   2  18       67.26       49.56     11.66 o 
   6   2  18      845.60      823.49     35.03 o 
   7   2  18      102.82       71.30     13.89 o 
  -9   3  18      134.54      147.37     18.63 o 
  -8   3  18      906.35      913.95     58.86 o 
  -7   3  18      312.13      320.28     33.39 o 
  -6   3  18      656.69      638.93     30.85 o 
  -5   3  18     1865.63     1896.20     56.62 o 
  -4   3  18       57.49       68.82     13.42 o 
  -3   3  18     1646.75     1640.45     40.92 o 
  -2   3  18       89.10       96.07     11.56 o 
  -1   3  18     2848.27     2991.62     61.72 o 
   0   3  18       75.45       73.43     13.37 o 
   1   3  18     1032.47     1087.49     38.89 o 
   2   3  18      274.18      210.07     20.29 o 
   3   3  18     1811.73     1822.58     54.24 o 
   4   3  18        0.11       -1.80      9.85 o 
   5   3  18     1626.47     1592.99     50.80 o 
   6   3  18      187.76      189.93     18.84 o 
   7   3  18      426.45      468.68     32.48 o 
  -9   4  18      771.33      896.05     38.37 o 
  -8   4  18      402.27      402.24     25.97 o 
  -7   4  18       57.85       86.40     32.09 o 
  -6   4  18      348.92      450.18     25.92 o 
  -5   4  18      722.83      724.18     32.58 o 
  -4   4  18      767.13      825.88     27.63 o 
  -3   4  18        1.13        1.09      7.22 o 
  -2   4  18     1433.75     1487.13     38.74 o 
  -1   4  18      379.06      356.65     18.61 o 
   0   4  18     2670.09     2646.44     56.86 o 
   1   4  18      375.23      370.25     35.32 o 
   2   4  18     2037.11     2014.40     57.68 o 
   3   4  18      209.04      217.86     18.95 o 
   4   4  18      778.74      834.05     34.17 o 
   5   4  18       10.81       -7.71      7.64 o 
   6   4  18      428.97      464.78     26.43 o 
  -8   5  18      295.47      338.29     29.43 o 
  -7   5  18       45.44       96.78     16.05 o 
  -6   5  18     1618.71     1611.27     51.91 o 
  -5   5  18     1538.11     1654.55     59.69 o 
  -4   5  18      160.93      172.42     14.65 o 
  -3   5  18      914.43      977.81     30.74 o 
  -2   5  18       68.49       70.04     10.37 o 
  -1   5  18     1840.45     1911.45     71.90 o 
   0   5  18      102.08      118.70     12.58 o 
   1   5  18     1010.88     1163.60     40.68 o 
   2   5  18        9.39        2.88      8.81 o 
   3   5  18      589.25      623.41     76.10 o 
   4   5  18       45.26       41.80     11.17 o 
   5   5  18      404.82      408.57     24.52 o 
   6   5  18        8.03        7.57     13.38 o 
  -7   6  18      266.15      292.67     19.01 o 
  -6   6  18      376.42      406.65     20.45 o 
  -5   6  18      221.37      230.21     16.17 o 
  -4   6  18      687.65      749.23     26.66 o 
  -3   6  18      121.65      138.88     17.66 o 
  -2   6  18      680.68      758.27     40.50 o 
  -1   6  18       92.94       87.28     11.68 o 
   0   6  18      393.45      427.96     21.65 o 
   1   6  18        4.12       -2.82      6.56 o 
   2   6  18     1064.31     1167.15     41.20 o 
   3   6  18       52.66       34.90     11.61 o 
   4   6  18      609.07      776.90     48.70 o 
  -5   7  18      564.60      615.39     25.56 o 
  -4   7  18       82.69      104.81     15.03 o 
  -3   7  18      595.19      665.16     25.87 o 
  -2   7  18      274.16      333.65     19.12 o 
  -1   7  18     1063.33     1151.59     43.37 o 
   0   7  18        0.24       10.48     10.08 o 
   1   7  18      337.72      408.18     24.89 o 
   2   7  18       43.80       50.06     12.08 o 
   3   7  18      812.03      905.77     50.66 o 
  -9   1  19       55.09       66.37     15.03 o 
  -8   1  19       94.48       91.92     16.07 o 
  -7   1  19        0.01        7.90     12.33 o 
  -6   1  19       13.29       14.77     10.65 o 
  -5   1  19       46.96       40.36     11.81 o 
  -4   1  19        6.00        0.39     13.10 o 
  -3   1  19       30.26       16.76      9.40 o 
  -2   1  19        0.14       -0.78      8.72 o 
  -1   1  19        6.29       27.86     10.23 o 
   0   1  19      444.75      440.49     25.09 o 
   1   1  19       72.97       76.86     13.28 o 
   2   1  19       38.62       29.72     26.07 o 
   3   1  19        5.64       -0.80      8.34 o 
   4   1  19       58.30       54.18     12.29 o 
   5   1  19        4.73       20.28     10.20 o 
   6   1  19       58.33       53.59     13.04 o 
  -9   2  19       15.64        7.06     11.37 o 
  -8   2  19       45.30       53.19     17.24 o 
  -7   2  19        6.09       -3.21      9.46 o 
  -6   2  19        4.85       11.60     10.06 o 
  -5   2  19        1.54        9.86      9.58 o 
  -4   2  19       42.34       38.54     11.51 o 
  -3   2  19        0.39        2.39     16.57 o 
  -2   2  19       33.64       38.38     12.02 o 
  -1   2  19       65.94       80.54     14.17 o 
   0   2  19       88.82      103.25     31.36 o 
   1   2  19       37.74       21.70     10.14 o 
   2   2  19       26.81       25.52     11.98 o 
   3   2  19      177.35      163.45     17.32 o 
   4   2  19       41.50       24.85     10.54 o 
   5   2  19       30.45       41.90     13.91 o 
   6   2  19       22.29       12.49     13.70 o 
  -8   3  19        0.07       17.48     11.83 o 
  -7   3  19       60.04       85.33     15.32 o 
  -6   3  19       47.60       63.09     13.58 o 
  -5   3  19      195.71      182.28     18.67 o 
  -4   3  19       16.37       26.80     11.39 o 
  -3   3  19       20.98       29.13     11.32 o 
  -2   3  19       18.69       23.86      8.29 o 
  -1   3  19      205.90      201.77     22.01 o 
   0   3  19        3.15       -4.54      8.32 o 
   1   3  19       57.50       81.08     15.14 o 
   2   3  19       61.12       58.72     12.88 o 
   3   3  19        8.08       16.49      9.65 o 
   4   3  19      151.30      143.55     17.01 o 
   5   3  19        0.01        3.24      8.59 o 
   6   3  19        7.20       14.75      9.90 o 
  -7   4  19       20.67       27.33     11.99 o 
  -6   4  19      237.16      220.27     20.78 o 
  -5   4  19        6.40       36.30     15.35 o 
  -4   4  19       77.53       80.75     14.95 o 
  -3   4  19       70.13       80.43     11.41 o 
  -2   4  19       14.23       26.00      8.30 o 
  -1   4  19      120.82      151.90     14.02 o 
   0   4  19        3.84        3.20      6.87 o 
   1   4  19      113.06      113.17     15.28 o 
   2   4  19        2.06        1.66      8.66 o 
   3   4  19       52.88       52.07     12.14 o 
   4   4  19        0.10        0.04      8.19 o 
   5   4  19        1.78        1.09      9.31 o 
  -6   5  19       11.46       17.24     17.17 o 
  -5   5  19        8.98       20.30     10.92 o 
  -4   5  19       51.48       48.66     10.55 o 
  -3   5  19       17.03       21.56      9.97 o 
  -2   5  19       16.95       13.39      7.86 o 
  -1   5  19       27.20       37.84      9.34 o 
   0   5  19       18.57       15.45      7.86 o 
   1   5  19       11.00       13.07      9.38 o 
   2   5  19        1.53        1.51      8.97 o 
   3   5  19        2.81       -5.83     21.93 o 
   4   5  19        9.98       20.93     10.27 o 
  -5   6  19      143.17      157.28     19.05 o 
  -4   6  19      200.99      216.27     23.05 o 
  -3   6  19       30.15       19.04     18.36 o 
  -2   6  19      183.09      174.92     15.23 o 
  -1   6  19        6.09       -1.04     10.70 o 
   0   6  19       30.41       36.28      8.97 o 
   1   6  19        0.24        2.88      7.10 o 
   2   6  19       11.28        8.33      9.45 o 
   3   6  19        2.90       10.23     13.87 o 
  -8   0  20      263.37      301.67     35.60 o 
  -7   0  20      453.67      568.23     44.71 o 
  -6   0  20      812.98      798.77     51.64 o 
  -5   0  20      457.29      531.09     41.62 o 
  -4   0  20      586.95      528.28     40.71 o 
  -3   0  20     1610.44     1578.68     73.51 o 
  -2   0  20       26.77       28.73     15.49 o 
  -1   0  20     1593.36     1692.20     75.54 o 
   0   0  20      127.30      130.62     23.90 o 
   1   0  20      942.44      997.21     54.66 o 
   2   0  20      468.50      471.10     38.12 o 
   3   0  20      633.96      655.82     44.15 o 
   4   0  20       30.27       41.20     18.78 o 
   5   0  20      637.78      727.78     47.93 o 
  -8   1  20      943.47     1055.48     47.93 o 
  -7   1  20      374.54      403.13     26.21 o 
  -6   1  20      612.79      658.05     44.53 o 
  -5   1  20      138.99      129.36     17.71 o 
  -4   1  20      571.28      640.02     31.04 o 
  -3   1  20        5.34       -4.51      9.42 o 
  -2   1  20     1090.37     1180.46     48.35 o 
  -1   1  20       94.44       78.38     14.54 o 
   0   1  20     1314.61     1313.53     45.63 o 
   1   1  20       67.53       69.44     13.79 o 
   2   1  20     1243.34     1231.03    133.91 o 
   3   1  20       84.79       97.13     15.28 o 
   4   1  20      844.24      892.82     49.40 o 
   5   1  20      176.23      167.19     18.92 o 
  -7   2  20      952.49     1109.16     44.54 o 
  -6   2  20      119.59      129.85     17.51 o 
  -5   2  20      875.12      959.47     39.13 o 
  -4   2  20       84.32       87.65     18.92 o 
  -3   2  20      623.48      710.02     32.48 o 
  -2   2  20        3.47       -7.99     10.93 o 
  -1   2  20      949.55      986.27     38.84 o 
   0   2  20       36.47       59.78     13.07 o 
   1   2  20      998.52     1067.62     44.78 o 
   2   2  20       40.79        7.57      9.22 o 
   3   2  20      255.22      275.81     21.75 o 
   4   2  20        4.35      -10.43      7.99 o 
   5   2  20      823.41      857.44     37.04 o 
  -7   3  20      276.48      275.24     23.85 o 
  -6   3  20      350.62      437.76     27.25 o 
  -5   3  20      176.55      194.03     20.11 o 
  -4   3  20      585.31      630.68     31.13 o 
  -3   3  20      102.64      100.02     15.64 o 
  -2   3  20      507.03      542.24     28.68 o 
  -1   3  20       45.11       38.43     11.90 o 
   0   3  20      728.30      767.71     57.18 o 
   1   3  20       18.03       26.55     10.73 o 
   2   3  20     1397.98     1532.31     67.06 o 
   3   3  20        0.11        8.50      9.62 o 
   4   3  20      227.30      232.89     20.82 o 
  -6   4  20      595.42      643.06     32.49 o 
  -5   4  20      515.82      566.50     30.33 o 
  -4   4  20       75.90       71.97     15.31 o 
  -3   4  20     1185.37     1366.15     47.54 o 
  -2   4  20        0.09        7.71      8.15 o 
  -1   4  20      438.74      477.20     21.67 o 
   0   4  20       92.73       96.94     12.08 o 
   1   4  20      704.26      758.36     50.00 o 
   2   4  20       32.99       58.34     13.10 o 
   3   4  20      776.92      762.81     33.94 o 
  -4   5  20      250.42      350.69     24.96 o 
  -3   5  20      255.14      271.03     18.25 o 
  -2   5  20     1227.28     1372.03     38.90 o 
  -1   5  20        1.32        1.23      8.19 o 
   0   5  20      904.69     1040.57     33.29 o 
   1   5  20        4.47        5.76      8.08 o 
   2   5  20     1067.46     1219.23     44.26 o 
  -6   1  21       11.02       34.49     12.62 o 
  -5   1  21        0.90       -0.04      9.81 o 
  -4   1  21       17.79       28.19     16.05 o 
  -3   1  21      102.17      133.12     17.59 o 
  -2   1  21       44.06       35.35     12.18 o 
  -1   1  21       67.08       59.88     17.06 o 
   0   1  21        2.82       18.76     10.45 o 
   1   1  21        6.73        3.65     10.33 o 
   2   1  21       24.14       36.30     10.66 o 
   3   1  21        4.12        8.54      9.66 o 
   4   1  21       25.52       47.89     12.89 o 
  -6   2  21        2.47        7.14     11.37 o 
  -5   2  21       66.42       72.96     15.36 o 
  -4   2  21        4.57       30.73     12.05 o 
  -3   2  21       11.71       14.77     10.80 o 
  -2   2  21       47.44       52.88     13.51 o 
  -1   2  21        0.78       11.94     10.08 o 
   0   2  21        7.32        3.05      9.72 o 
   1   2  21       40.78       32.62     11.67 o 
   2   2  21       39.50       36.42     11.67 o 
   3   2  21       11.29       15.16     10.40 o 
  -5   3  21        5.62       -5.14     10.18 o 
  -4   3  21        1.19        2.77     12.23 o 
  -3   3  21       46.06       27.27     13.80 o 
  -2   3  21        5.49       11.45     10.94 o 
  -1   3  21       10.15       17.46     10.83 o 
   0   3  21        8.53       17.59     10.60 o 
   1   3  21      100.59      102.94     15.80 o 
   2   3  21      101.73      143.61     17.73 o 
  -3   4  21       91.32       89.83     15.82 o 
  -2   4  21       32.45       23.80     11.55 o 
  -1   4  21        3.48       -1.77      8.96 o 
   0   4  21       50.12       47.46     10.26 o 
   1   4  21       66.89       56.23     13.35 o 
  -4   0  22      385.55      471.66     40.36 o 
  -3   0  22       37.56       21.09     16.75 o 
  -2   0  22      628.30      748.17     50.52 o 
  -1   0  22       36.52       26.14     17.94 o 
   0   0  22      848.82      823.78     52.06 o 
   1   0  22      209.43      175.11     27.75 o 
  -4   1  22      268.36      281.99     38.51 o 
  -3   1  22      895.64      947.04     40.46 o 
  -2   1  22        7.08       16.91     11.51 o 
  -1   1  22      449.98      524.27     29.50 o 
   0   1  22        9.21        5.58     10.60 o 
   1   1  22      659.40      731.21     42.53 o 
  -3   2  22       62.08       68.46     14.82 o 
  -2   2  22      489.44      560.60     30.87 o 
  -1   2  22       50.18       46.17     13.21 o 
   0   2  22      645.63      783.02     37.70 o 
                                                 
